# Supplementary material for: Noisy Cell-Size-Correlated Expression of Cyclin B Drives Probabilistic Cell-Size Homeostasis in Fission Yeast
Source: Curr Biol. 2019 Apr 22;29(8):1379–1386.e4. doi: 10.1016/j.cub.2019.03.011 (PMC6488275; doi:10.1016/j.cub.2019.03.011)
Supplement: Data S1. Experimental Data, Related to Figures 1B, 2D, 2E, 3, and 4 [file mmc2.xlsx]

## Sheet: Figure 1B
Figure 1B, PN1
Cell length	Septated?
5.94	1
7.92	0
13.2	1
8.91	0
9.9	0
7.92	0
8.58	0
10.89	0
7.59	0
10.23	0
14.19	1
11.22	0
12.87	0
14.19	1
11.88	0
12.21	1
7.59	0
7.92	0
12.54	1
7.26	1
12.54	0
6.93	0
13.86	0
7.26	0
13.53	0
13.53	0
6.6	0
10.56	0
9.9	0
8.91	0
8.58	0
10.89	0
12.87	1
12.87	1
12.54	0
7.59	0
12.21	0
13.2	1
12.54	0
7.92	0
10.23	0
9.9	1
12.21	0
13.2	0
11.88	0
7.59	0
13.2	1
8.25	0
7.92	0
6.27	0
9.57	0
12.54	0
7.26	0
6.6	0
9.24	0
7.26	0
13.2	1
8.91	0
7.59	0
11.88	1
7.26	0
8.25	0
12.54	0
10.23	0
6.27	0
11.22	0
8.91	0
8.91	0
9.57	0
10.56	0
6.6	0
11.88	0
10.23	0
6.93	0
6.93	0
12.54	0
12.54	0
12.54	1
8.58	0
9.9	0
10.89	0
10.56	0
10.23	0
8.58	0
9.57	0
7.59	0
9.24	0
7.26	0
6.6	0
11.88	1
7.59	0
7.92	0
12.54	0
15.84	0
7.26	0
8.91	0
7.92	0
10.89	0
8.25	0
7.59	0
8.91	0
9.9	0
14.52	0
6.93	0
6.6	0
13.2	0
11.88	0
11.55	0
6.6	0
11.55	1
12.54	0
8.91	0
7.26	0
12.87	0
7.59	0
7.59	0
6.6	0
9.57	0
7.26	0
7.26	0
6.93	0
9.57	0
6.93	0
11.88	0
12.21	0
9.9	0
6.93	0
11.88	0
12.21	1
9.57	0
8.91	0
13.2	1
6.27	0
8.58	0
8.58	0
9.57	0
11.88	0
7.59	0
7.92	0
8.25	0
6.6	0
6.93	0
9.57	0
9.9	0
7.26	0
8.25	0
7.26	0
8.58	0
7.59	0
8.91	0
8.25	0
9.24	0
13.2	1
6.27	0
8.25	0
12.21	0
10.23	0
11.22	0
6.27	0
11.88	0
13.2	0
6.6	0
6.93	0
8.91	0
7.59	0
5.28	0
12.21	0
8.58	0
6.6	0
10.89	0
13.2	1
11.88	0
9.9	0
11.55	0
10.89	0
8.58	0
12.87	0
12.54	0
8.91	0
12.54	0
10.89	0
12.21	0
7.59	0
7.59	0
12.87	0
8.25	0
8.58	0
6.27	0
11.55	0
13.86	1
11.88	0
12.21	0
6.93	0
13.2	0
10.89	0
6.93	0
11.88	0
11.55	0
10.56	0
10.56	0
6.93	0
8.91	0
8.58	0
5.61	0
6.6	0
13.2	1
13.53	1
7.26	0
12.54	1
6.93	0
11.22	0
8.91	0
8.25	0
9.9	0
13.2	1
13.53	1
10.89	0
8.25	0
9.24	0
12.21	1
8.58	0
10.56	0
8.91	0
10.89	0
10.89	0
8.25	0
13.53	0
5.94	0
13.2	0
11.22	1
15.51	1
11.88	0
9.57	0
12.21	0
6.93	0
5.94	0
8.58	0
7.92	0
9.24	0
7.92	0
7.92	0
7.59	0
9.57	0
10.56	0
9.24	0
13.2	1
7.26	0
6.93	0
10.56	0
11.55	1
8.58	0
6.27	0
16.17	1
12.21	0
8.91	0
8.25	0
14.52	0
9.24	0
7.92	0
8.58	0
9.57	0
11.55	0
9.57	0
13.53	0
11.55	0
9.9	0
12.21	1
6.93	0
11.22	0
15.51	0
6.93	0
6.6	0
13.53	0
12.87	1
7.92	0
11.88	0
12.21	0
6.6	0
8.25	0
8.58	0
8.58	0
13.2	0
12.87	0
12.21	0
11.22	0
8.91	0
8.91	0
13.2	1
12.21	0
10.56	0
10.89	1
9.9	0
10.89	0
12.21	1
8.58	0
9.9	0
6.27	0
11.22	0
11.22	0
9.9	0
7.59	0
8.91	0
11.88	0
8.91	0
10.56	0
13.2	1
13.86	0
14.19	1
5.94	1
13.2	0
7.92	0
6.6	0
12.21	1
14.19	1
7.59	0
8.91	0
12.54	1
10.89	0
6.93	0
6.93	0
9.24	0
9.9	0
8.25	0
5.94	0
15.51	0
11.22	1
8.58	0
7.92	0
6.93	0
8.91	0
7.59	0
6.93	0
11.88	0
12.54	0
6.27	0
12.21	0
11.22	0
8.25	0
7.26	0
13.2	0
6.6	0
12.21	0
8.58	0
13.86	1
5.94	0
11.88	1
10.56	0
8.25	0
9.9	0
7.26	0
14.52	1
14.52	1
11.55	0
11.88	0
7.26	0
5.94	0
5.28	0
11.55	0
8.91	0
8.91	0
7.26	0
11.88	0
8.58	0
9.9	0
5.94	0
11.55	1
11.88	0
10.89	0
11.55	0
9.57	0
7.59	0
13.53	0
10.23	0
9.24	0
11.88	0
7.26	0
6.27	0
13.2	1
10.89	0
8.91	0
7.59	0
5.94	0
7.92	0
11.22	1
7.92	0
10.23	0
9.9	0
7.26	0
5.61	0
6.93	0
9.57	0
5.61	0
8.58	0
10.23	0
7.92	0
12.21	0
9.24	0
9.9	0
9.24	0
7.59	0
7.92	0
7.59	0
6.27	0
9.24	0
11.22	0
7.26	0
6.27	0
11.55	0
8.25	0
14.52	1
7.26	0
6.93	0
7.26	0
7.26	0
8.91	0
9.9	0
10.89	0
13.2	0
12.54	0
7.92	0
10.23	0
12.21	0
9.24	0
11.22	0
9.24	0
8.25	0
10.89	0
7.59	0
11.55	0
13.2	0
7.59	0
7.92	0
11.55	0
8.25	0
11.22	0
9.57	0
9.9	0
7.92	0
6.27	1
12.87	0
6.93	0
10.89	0
10.89	0
5.94	0
8.91	0
7.59	0
7.59	0
8.25	0
10.23	0
7.92	0
6.6	0
9.24	0
8.58	0
13.86	0
7.26	0
7.59	0
9.57	0
13.86	0
12.54	1
6.6	0
7.92	0
7.26	0
7.92	0
10.23	0
14.85	0
12.87	1
9.9	0
6.6	0
6.6	0
6.27	0
9.24	0
7.59	0
9.24	0
7.92	0
12.21	0
7.92	0
8.25	0
11.55	0
6.6	0
12.21	0
12.54	0
12.54	0
6.93	0
10.56	0
6.6	0
9.9	0
10.89	0
7.59	0
6.93	0
13.53	1
11.22	0
7.26	0
10.89	0
13.2	1
5.28	1
12.54	0
7.59	0
15.18	1
8.25	0
8.58	0
9.24	0
10.23	0
4.29	1
8.91	0
8.58	0
11.22	0
11.55	0
8.58	0
12.54	0
10.89	0
7.92	0
10.89	0
13.2	1
11.88	0
6.27	0
8.25	0
9.57	0
11.88	0
7.59	0
9.24	0
11.88	0
12.54	0
6.93	0
12.21	0
13.2	0
7.26	0
9.9	0
15.18	1
12.87	0
11.88	0
13.2	0
7.92	0
9.24	0
10.89	1
11.55	0
13.2	0
10.23	0
12.87	1
8.58	0
12.87	0
14.52	1
11.22	0
6.27	0
9.9	0
11.55	0
9.24	0
11.55	0
9.9	0
13.2	1
11.88	0
7.59	0
12.87	0
12.21	0
12.87	1
5.28	1
7.26	0
9.57	0
7.92	0
12.54	0
10.89	0
7.26	0
5.94	0
12.54	0
7.92	0
12.87	0
7.59	0
13.2	0
6.93	0
7.59	0
6.93	0
8.25	0
11.55	0
10.56	0
9.24	0
8.25	0
7.26	0
7.59	0
10.23	0
12.54	0
6.6	0
8.25	0
11.55	0
10.56	0
7.92	0
6.27	0
13.2	0
9.24	0
8.91	0
7.92	0
6.93	1
11.88	0
6.93	0
6.93	0
12.87	1
9.57	0
9.24	0
7.26	0
12.21	0
12.87	0
7.26	0
11.88	0
11.22	0
13.2	0
10.89	0
11.88	1
13.2	1
7.92	0
11.22	0
7.92	0
13.2	1
6.93	0
12.21	0
8.25	0
7.26	0
7.26	0
11.88	0
12.21	0
12.21	0
9.57	0
7.26	0
11.88	1
11.88	0
7.92	0
8.58	0
6.93	0
9.9	0
11.55	0
11.55	0
11.88	0
10.23	0
5.94	0
6.27	0
7.59	0
6.27	0
13.2	0
13.53	0
8.91	0
7.92	0
11.22	0
8.91	0
11.88	0
8.25	0
9.57	0
9.9	0
10.23	0
10.23	0
10.89	1
9.9	0
10.23	0
8.91	0
6.27	0
7.26	0
14.19	1
11.22	0
12.21	0
11.55	0
12.21	0
7.92	0
7.26	0
7.59	0
9.9	0
7.59	0
12.54	0
13.53	1
8.58	0
11.55	1
14.19	0
11.22	1
8.91	0
11.55	0
13.2	0
8.58	0
13.86	0
7.92	0
12.54	0
8.58	0
8.91	0
11.88	0
6.6	0
9.24	0
11.22	0
9.24	0
13.2	0
6.93	0
7.26	0
5.61	0
10.23	0
8.25	0
11.55	0
7.26	0
12.87	1
7.59	0
7.59	0
8.58	0
9.9	0
13.2	0
11.22	0
9.57	0
12.54	1
7.26	0
7.92	0
12.54	0
6.27	0
7.26	0
13.2	1
11.22	0
8.25	0
8.58	0
7.92	0
12.54	0
11.55	0
8.58	0
8.25	0
11.88	1
6.93	0
11.88	0
12.21	0
8.25	0
12.21	0
9.57	0
12.21	0
11.22	0
8.91	0
12.87	0
8.25	0
15.18	1
8.91	0
8.58	0
11.55	0
7.92	0
14.19	1
7.92	0
8.91	0
8.91	0
6.6	0
11.88	0
9.24	0
15.51	0
10.23	0
8.58	0
11.22	0
10.56	0
6.93	0
6.6	0
9.9	0
6.93	0
12.54	1
12.54	0
8.58	0
11.88	0
11.88	0
10.23	0
10.89	0
9.24	0
7.59	0
7.92	0
13.53	0
10.56	0
6.93	0
11.88	1
11.22	0
11.88	0
13.2	0
8.25	0
8.58	0
11.88	0
6.93	0
11.55	0
14.52	1
9.57	0
12.54	0
10.89	0
10.23	0
5.61	0
10.23	0
6.6	0
11.22	0
8.58	0
12.54	1
12.87	0
10.56	0
10.89	0
9.24	0
14.19	1
8.91	0
11.88	1
14.19	0
8.91	0
8.25	0
12.54	0
8.25	0
8.91	0
9.57	0
11.55	1
7.59	0
8.25	0
7.59	0
13.86	0
12.21	0
7.59	0
12.54	1
9.57	0
11.55	0
9.24	0
7.59	0
10.23	0
10.23	0
8.25	0
8.58	0
8.58	0
13.53	1
11.88	0
10.56	0
7.26	0
10.56	0
9.24	0
12.54	0
13.53	1
12.21	0
10.56	0
8.58	0
8.91	0
10.89	0
10.89	0
8.25	0
7.59	0
9.57	0
6.6	0
14.85	1
13.2	0
7.92	0
11.88	0
11.22	1
12.87	0
7.59	0
14.85	1
11.22	0
11.22	0
11.55	0
11.22	0
11.22	0
7.92	0
9.24	0
8.25	0
10.56	0
13.2	1
10.23	0
9.57	0
10.89	0
14.19	1
10.89	0
9.24	0
13.53	1
7.92	0
9.24	0
9.57	0
7.92	0
12.87	1
8.25	0
8.58	0
11.55	0
7.26	1
8.58	0
6.6	0
12.54	1
12.21	0
12.87	0
9.24	0
14.19	1
7.26	0
12.87	0
7.26	0
8.58	0
12.54	0
6.93	0
6.6	0
13.2	1
13.2	0
6.27	0
12.87	1
10.89	1
8.58	0
12.87	0
11.22	0
11.55	0
8.91	0
7.92	0
12.87	0
12.54	0
12.21	0
8.91	0
11.88	0
14.85	1
7.59	0
6.27	0
12.54	0
9.9	0
14.19	0
6.6	0
10.23	0
7.92	0
13.53	0
14.19	0
8.25	0
9.9	0
7.92	0
7.59	0
8.25	0
6.93	0
13.2	1
14.19	1
8.58	0
8.58	0
9.9	0
8.58	0
10.89	0
10.56	0
6.93	0
12.87	0
6.93	0
7.26	0
8.25	0
8.25	0
12.54	0
6.93	0
13.2	0
8.91	0
7.26	0
6.27	0
7.59	0
12.87	0
11.55	0
12.21	0
7.59	0
7.59	0
11.88	0
8.25	0
8.91	0
6.27	0
11.88	0
11.22	0
12.87	1
10.56	0
11.55	0
12.21	0
10.23	0
9.9	0
9.57	0
11.88	0
7.26	0
12.21	0
14.85	0
11.55	1
9.57	0
11.22	0
9.9	0
9.9	0
11.88	1
7.59	0
13.53	0
11.88	0
7.59	0
11.88	0
11.22	0
8.25	0
11.88	0
11.22	0
8.58	0
6.27	0
6.6	0
11.88	0
11.88	0
11.55	0
7.26	0
15.84	0
7.92	0
11.22	0
15.18	1
9.24	0
10.56	0
8.25	0
7.26	0
9.9	0
7.26	0
12.87	0
9.9	0
8.91	0
7.59	0
13.2	0
7.92	0
8.58	0
6.6	0
11.88	0
12.21	1
11.22	0
7.59	0
13.53	0
11.88	0
9.24	0
8.25	0
10.56	0
7.26	0
8.25	0
10.23	0
8.58	0
12.87	1
8.58	0
13.53	1
13.86	0
7.92	0
10.23	0
7.92	0
7.26	0
11.55	1
7.59	1
12.87	0
14.85	0
11.88	0
13.2	1
6.6	0
5.28	0
11.55	0
12.54	0
5.61	1
5.28	0
9.57	0
10.89	0
9.9	0
6.27	0
7.92	0
11.88	0
9.24	0
6.6	0
9.24	0
13.53	0
6.6	1
12.87	0
7.92	0
9.9	0
15.18	0
12.87	0
5.94	0
8.58	0
12.54	0
8.25	0
10.23	0
7.26	0
7.92	0
8.91	0
7.59	0
9.9	0
12.87	1
12.21	1
6.27	1
8.25	0
12.54	0
12.21	0
12.87	1
7.59	0
14.52	0
9.24	0
7.59	0
6.93	0
7.26	0
12.87	0
7.59	0
12.21	0
10.89	1
12.87	1
8.25	0
13.2	0
12.54	0
12.54	1
6.93	0
9.57	0
7.26	0
11.55	0
9.24	0
11.88	0
9.57	0
10.56	0
12.54	0
10.56	0
11.22	0
9.57	0
7.59	0
11.22	0
8.91	0
8.25	0
11.88	0
12.21	0
12.21	0
8.58	0
13.2	1
7.59	0
11.88	0
14.52	1
11.55	0
9.24	0
10.23	0
14.52	0
7.92	0
12.21	0
12.21	1
11.55	0
11.88	0
12.87	0
15.51	0
6.6	0
10.23	0
12.87	1
11.88	0
9.57	0
9.24	0
13.53	0
10.56	0
12.54	0
7.26	0
9.24	0
12.54	0
13.53	0
6.6	0
11.88	0
12.54	1
11.55	0
7.92	0
14.19	1
8.25	0
11.55	0
13.53	1
10.89	0
13.86	0
7.92	0
14.85	1
9.24	0
7.59	0
10.23	0
13.2	0
7.59	0
12.21	1
10.56	0
7.59	0
10.23	0
9.57	0
8.25	0
11.88	0
12.87	1
7.26	0
7.92	0
11.22	0
10.89	0
7.59	0
8.58	0
8.58	0
11.55	0
11.22	0
12.54	0
11.22	1
6.27	0
7.92	0
5.94	0
8.58	0
9.9	0
11.88	0
14.85	1
6.93	0
9.24	0
8.25	0
12.21	0
9.24	0
7.59	0
5.61	0
9.57	0
7.92	0
6.93	0
9.57	0
14.52	0
11.88	0
10.23	0
8.91	0
10.23	0
12.21	1
9.9	0
13.2	0
10.89	0
9.24	0
8.58	0
11.22	0
9.9	0
8.58	0
6.6	0
10.23	0
13.86	0
11.88	0
12.21	0
10.89	0
12.87	1
12.87	0
14.52	0
6.6	0
12.21	0
10.23	0
7.92	0
12.87	1
11.55	0
8.58	0
7.59	0
10.56	0
11.22	1
12.21	1
6.93	0
5.61	1
13.86	0
10.89	0
7.92	0
7.92	0
11.88	0
12.54	0
11.88	0
8.91	0
7.59	0
7.26	0
14.19	0
7.59	0
7.92	0
9.24	0
13.53	1
12.21	0
13.2	1
7.59	0
11.88	0
8.58	0
7.26	0
8.25	0
12.21	0
6.6	0
14.19	0
8.91	0
9.24	0
7.59	0
6.93	0
8.91	0
14.19	1
12.21	0
8.91	0
7.92	0
14.85	0
12.54	1
11.88	1
9.9	0
8.58	0
13.53	0
12.87	0
6.6	0
12.87	0
8.91	0
6.6	0
8.91	0
12.21	0
13.2	0
6.93	0
5.94	1
7.92	0
9.9	0
10.23	0
7.59	0
9.24	0
11.55	0
6.93	0
7.26	0
12.87	0
8.91	0
12.87	1
13.2	1
6.6	0
12.54	0
7.59	0
11.22	0
10.23	0
9.57	0
7.92	0
12.21	0
13.2	0
12.21	0
8.91	0
8.91	0
12.87	0
9.57	0
7.26	0
9.24	0
11.55	0
6.93	0
10.23	0
10.23	0
7.26	0
7.26	0
7.59	0
10.23	0
9.57	0
7.59	0
14.19	0
7.92	0
8.91	0
13.53	1
7.59	0
8.91	0
16.17	1
11.55	0
9.57	0
11.55	0
11.55	0
14.85	1
12.21	1
9.57	0
6.93	0
10.56	0
12.87	0
8.91	0
9.24	0
9.24	0
8.25	0
13.2	0
6.27	0
10.23	0
11.55	0
13.86	1
12.21	0
9.9	0
9.9	0
8.91	0
11.88	1
8.58	0
10.89	0
6.93	0
11.55	0
9.57	0
10.89	0
15.18	1
8.58	0
9.57	0
8.91	0
12.21	0
12.54	0
8.58	0
11.22	0
13.86	1
12.21	0
6.6	0
7.92	0
6.6	0
13.2	1
7.92	0
9.9	0
6.93	0
11.55	1
9.24	0
11.88	0
8.58	0
11.55	1
13.53	1
7.26	0
5.61	0
7.59	0
8.25	0
12.54	0
10.23	0
13.2	0
10.89	0
12.21	0
11.22	0
6.93	0
10.89	0
7.26	0
7.26	0
12.21	0
8.25	0
12.54	0
7.92	0
11.22	0
13.2	0
12.87	1
6.6	0
8.25	0
8.58	0
9.24	0
9.9	0
6.6	0
11.22	0
12.21	1
7.26	0
12.87	0
13.2	0
16.83	1
11.88	1
7.26	0
6.93	0
10.89	0
8.25	0
4.62	1
12.21	0
11.55	1
6.6	0
6.27	0
6.93	0
12.54	1
12.21	0
14.19	0
7.92	0
8.25	0
7.59	0
8.58	0
6.93	0
12.87	0
6.6	0
9.24	0
8.91	0
9.9	0
12.21	0
6.93	0
13.86	0
11.22	0
9.9	0
8.25	0
8.91	0
12.54	1
12.54	1
6.6	0
9.9	0
11.88	0
10.23	0
16.5	1
10.56	0
9.24	0
7.92	0
7.59	0
7.59	0
6.6	0
13.2	1
7.26	0
12.87	0
6.27	0
14.85	1
7.26	0
8.91	0
10.56	0
8.91	0
9.57	0
7.92	0
9.24	0
5.94	0
9.9	0
7.26	0
9.57	0
13.86	1
8.91	0
13.86	1
8.58	0
8.91	0
7.92	0
12.54	0
12.21	0
6.93	0
12.21	0
12.87	0
12.21	0
12.21	0
12.54	0
11.22	0
7.59	0
11.88	0
11.22	0
7.92	0
9.9	0
16.17	1
12.87	0
12.87	0
6.27	0
12.87	0
7.59	0
8.58	0
12.87	0
7.92	0
12.87	0
12.87	0
8.58	0
7.26	0
9.57	0
11.22	0
13.53	0
10.56	0
7.92	0
8.25	0
8.58	0
8.91	0
6.27	0
8.91	0
8.25	0
10.89	0
7.59	0
10.56	0
7.92	0
7.26	0
11.22	0
8.25	0
11.88	0
9.57	0
9.24	0
12.54	0
13.53	0
10.56	0
8.58	0
15.18	1
11.55	0
7.26	0
8.58	0
15.51	0
7.59	0
10.89	1
6.6	0
9.24	0
11.55	0
7.26	0
12.87	0
12.87	1
11.22	0
9.57	0
6.93	0
6.93	0
11.22	0
6.6	0
8.25	0
9.57	0
13.53	1
10.56	0
13.53	1
13.2	0
10.23	0
7.59	0
10.23	0
13.86	1
6.6	0
12.54	1
11.88	0
7.26	0
13.2	1
6.27	0
10.56	0
13.2	0
11.55	0
9.24	0
13.53	0
6.6	0
9.24	0
9.24	0
8.58	0
9.9	0
12.87	0
12.87	0
9.9	0
13.2	0
13.2	0
6.93	0
7.26	0
6.27	0
6.27	0
6.93	0
7.92	0
7.92	0
8.91	0
7.59	0
8.58	0
12.87	1
11.22	0
8.58	0
11.55	0
13.86	0
11.88	0
8.25	0
11.22	0
8.25	0
9.24	0
8.58	0
10.89	0
11.88	0
7.92	0
12.87	0
8.58	0
12.54	1
9.24	0
8.25	0
6.6	0
7.59	0
7.26	0
13.53	0
14.19	1
12.54	0
6.6	0
7.92	0
8.91	0
7.92	0
12.87	1
9.9	0
12.54	0
8.91	0
9.24	0
12.54	1
9.24	0
10.23	0
6.6	0
7.59	0
8.25	0
10.23	1
7.92	0
7.59	0
9.9	0
11.88	0
5.61	0
8.91	0
10.23	0
7.26	0
13.2	1
12.21	1
10.23	0
10.56	0
8.25	0
15.18	1
8.91	0
7.92	0
14.19	1
9.57	0
7.59	0
15.18	0
12.21	0
9.9	0
5.28	0
13.2	1
10.23	0
7.92	0
7.26	0
12.54	1
6.6	0
7.59	0
11.88	0
7.59	0
16.5	0
11.22	0
6.6	0
5.94	0
14.19	0
8.58	0
8.25	0
13.53	1
9.9	0
8.91	0
12.87	0
8.25	0
14.52	1
11.88	0
7.92	0
12.21	0
9.24	0
8.25	0
10.56	0
8.58	0
11.88	0
8.91	0
6.27	0
11.55	0
10.89	0
12.87	0
11.88	1
13.2	1
9.9	0
12.21	0
9.9	0
12.54	0
13.53	0
9.9	0
8.91	0
10.23	0
8.91	0
9.24	0
10.23	0
6.6	0
11.55	0
6.93	0
12.87	0
10.56	0
11.55	0
12.87	1
12.21	0
11.22	0
8.25	0
6.6	0
13.53	0
8.25	0
7.59	0
11.55	1
6.93	0
7.59	0
8.91	0
12.21	0
9.24	0
11.55	0
9.24	0
8.58	0
8.25	0
13.2	0
7.92	0
12.54	0
12.87	0
12.87	0
10.89	0
9.24	0
9.24	0
9.24	0
6.93	0
7.26	0
13.53	1
7.26	0
8.25	0
9.57	0
13.53	1
11.55	0
9.57	0
8.91	0
11.55	0
13.2	1
8.58	0
13.2	0
13.86	0
10.56	0
13.2	0
10.56	0
15.18	0
12.87	1
7.59	0
10.89	0
8.58	0
6.93	0
7.26	0
7.26	0
12.54	0
10.89	0
6.6	0
11.22	0
15.51	0
7.26	0
8.91	0
11.88	0
10.23	0
11.88	0
4.29	0
6.6	0
9.24	0
12.87	1
7.26	0
13.2	1
6.93	0
8.25	0
9.24	0
7.59	0
5.94	0
14.85	1
12.21	0
8.25	0
10.23	0
6.6	0
12.21	0
7.26	0
12.21	0
11.22	0
8.58	0
7.92	0
10.89	0
7.59	0
10.56	0
5.94	0
9.9	0
6.27	0
12.87	0
8.91	0
9.24	0
7.26	0
7.92	0
12.87	0
9.57	0
7.92	0
13.2	0
8.58	0
8.91	0
8.58	0
12.54	1
9.24	0
9.57	0
13.53	0
12.87	1
5.94	0
9.57	0
10.89	0
8.25	0
7.59	0
15.18	0
8.25	0
9.24	0
10.23	0
13.2	0
11.55	0
11.55	0
7.26	0
5.94	0
7.26	0
6.6	0
5.61	1
10.56	0
11.55	0
11.22	0
12.54	1
7.26	0
9.24	0
9.9	0
6.93	0
10.56	0
6.27	0
7.59	0
6.93	0
7.59	0
8.25	0
13.86	1
12.21	0
8.25	0
8.25	0
8.25	0
12.21	0
10.23	0
9.57	0
6.93	0
13.2	0
12.87	0
11.55	0
13.86	1
13.2	1
12.87	0
9.24	0
12.21	1
9.24	0
12.21	0
14.52	0
12.87	0
7.92	0
6.93	0
10.23	0
12.54	0
9.9	0
6.6	0
14.52	1
8.25	0
10.23	0
13.2	1
12.21	0
8.25	0
8.25	0
9.57	0
7.92	0
10.56	0
11.22	0
12.87	1
12.54	0
9.24	0
10.89	0
7.59	0
13.53	0
6.93	1
10.89	0
8.58	0
12.54	0
13.53	1
11.88	0
8.91	0
9.24	0
7.92	0
9.9	0
7.59	0
7.26	0
9.57	0
10.89	0
9.24	0
13.53	1
7.92	0
11.88	0
7.26	0
13.86	0
13.86	0
8.58	0
10.89	0
12.54	0
10.56	0
11.22	0
8.91	0
13.2	1
9.24	0
12.54	0
13.2	0
13.53	0
11.22	0
13.2	1
6.6	0
7.26	0
6.27	0
12.54	0
12.54	0
11.55	1
7.59	0
9.57	0
7.92	0
12.87	1
6.6	0
12.87	0
12.54	0
10.89	0
13.86	1
10.56	0
6.27	1
9.24	0
11.88	0
7.59	0
14.85	1
8.25	0
10.89	0
7.59	0
8.25	0
6.6	0
11.55	0
9.57	0
10.89	0
12.87	1
8.91	0
14.19	1
12.54	0
9.57	0
9.57	0
7.26	1
9.9	0
13.53	0
8.58	0
7.26	0
8.58	0
7.59	0
12.54	0
8.91	0
6.6	0
8.91	0
10.23	0
6.6	0
11.22	0
12.87	1
6.93	0
12.87	0
9.9	0
12.87	0
8.91	0
8.91	0
13.86	1
12.54	0
11.55	0
6.6	0
9.24	0
12.87	1
7.92	0
10.56	0
13.2	0
13.2	1
9.9	0
10.23	0
10.56	0
12.21	1
11.22	0
11.55	0
14.52	0
7.59	0
12.21	0
6.27	0
6.93	0
7.26	0
9.24	0
5.94	0
11.55	0
7.26	0
9.9	0
8.91	0
6.27	0
11.55	0
12.54	1
9.9	0
12.21	0
6.6	0
11.88	0
6.93	0
[truncated: 273,089+ more rows]

## Sheet: Figure 2D
Figure 2D
302_25C				302_30C				319_25C				319_30C				425_25C				425_30C
Size	Cdc13-sfGFP concentration	Septated?		Size	Cdc13-sfGFP concentration	Septated?		Size	Cdc13-sfGFP concentration	Septated?		Size	Cdc13-sfGFP concentration	Septated?		Size	Cdc13-sfGFP concentration	Septated?		Size	Cdc13-sfGFP concentration	Septated?
3020	113.934	0		2705	71.2924	0		2254	37.3139	0		1424	15.8546	0		3901	108.291	0		8643	195.568	0
3475	15.2582	1		2331	51.0351	0		3010	11.181	1		1855	9.63466	0		5596	11.7718	1		6752	228.72	0
3410	14.3243	1		2429	75.3059	0		1595	21.0896	0		1792	6.22682	0		2869	63.4777	0		6966	40.3696	1
2347	34.6125	0		2286	39.3652	0		2297	42.2427	0		981	15.0324	0		5304	15.7127	1		5862	149.854	0
1737	22.0954	0		2333	46.9108	0		2970	5.87249	1		1638	15.8086	0		3930	120.547	0		8707	203.754	0
3435	73.774	0		3454	5.267	0		1600	16.3151	0		2235	9.8777	1		7074	19.2201	1		5698	12.4776	0
1975	44.8043	0		2224	61.6803	0		1504	13.2694	0		1762	5.35368	0		4834	172.893	0		8537	41.2461	1
3684	133.116	0		2956	111.2	0		3418	27.1828	1		1835	7.50686	0		3654	150.445	0		15153	7.89613	0
1610	12.1453	0		2883	93.145	0		2967	4.94609	0		2585	7.62069	0		5755	15.1556	1		6817	123.778	0
2066	34.6695	0		2696	82.9327	0		3245	10.9374	1		1625	21.9649	0		4525	142.26	0		10203	10.8524	0
2594	91.4349	0		2239	20.2303	0		1529	24.9459	0		2400	51.0649	0		3630	122.075	0		5179	166.955	0
2274	31.8607	0		3285	120.329	0		1823	26.0912	0		2147	43.8991	0		3756	110.166	0		8974	129.002	0
2291	38.2576	0		3539	130.709	0		3592	15.9193	1		1512	6.54192	0		3431	116.766	0		6151	178.664	0
3604	7.01987	1		3287	123.814	0		1865	31.5717	0		1624	6.72086	0		4256	143.781	0		4522	133.508	0
2237	32.9742	0		2153	36.993	0		3047	22.9296	1		1394	26.9248	0		4796	185.587	0		4299	97.5123	0
3809	17.9126	1		1930	43.0146	0		1958	75.1313	0		2595	70.1831	0		5147	151.717	0		10398	358.596	0
3773	89.7504	0		3242	118.363	0		3476	6.85235	0		2361	4.99337	0		2910	29.724	0		8667	288.881	0
3149	88.9249	0		3037	84.5219	0		2219	71.6461	0		1538	50.8727	0		5319	23.6943	1		6446	47.824	1
4749	187.276	0		3308	56.9628	0		2198	85.8609	0		2165	16.8449	1		5326	173.143	0		7694	45.8767	1
2116	47.8243	0		1952	18.0146	0		2764	70.1584	0		1876	39.2337	0		4713	8.05241	0		8827	274.046	0
3611	117.38	0		1975	56.2435	0		1975	67.6315	0		1953	5.92474	0		6102	10.3988	0		7297	262.354	0
1798	35.9684	0		2329	49.9072	0		1779	27.94	0		2405	5.72882	0		5494	40.4562	1		5796	164.377	0
2711	58.911	0		2132	57.6612	0		2975	5.89885	0		2357	50.8559	0		4872	145.63	0		8174	197.266	0
2047	40.2071	0		3715	7.34734	0		1655	30.8817	0		2077	86.9615	0		5741	149.311	0		5823	239.238	0
2309	47.3373	0		2646	66.4048	0		2044	51.325	0		2002	4.9672	1		4550	162.464	0		12403	288.506	0
4229	11.5285	1		3013	101.302	0		2352	90.2142	0		1401	9.04767	0		3027	78.0743	0		5049	125.626	0
3205	94.9619	0		2488	69.5698	0		1718	32.3829	0		2118	6.5357	1		3275	122.6	0		6258	166.914	0
2740	103.87	0		3545	8.13504	1		1713	49.3251	0		2016	40.6822	0		5231	124.937	0		6594	250.405	0
2698	52.4649	0		3503	16.599	1		2030	60.3581	0		1812	18.9519	0		4490	175.178	0		6118	156.578	1
2701	70.842	0		2751	81.2015	0		1803	27.7956	0		2447	6.20048	1		3346	83.9962	0		6373	125.048	0
3834	9.93616	0		2148	36.4934	0		1849	56.1993	0		1774	16.798	0		2988	78.5903	0		7471	251.669	0
3605	139.768	0		2682	65.0957	0		1980	81.0171	0		2307	32.1232	0		4644	18.9797	1		9495	14.8958	1
3704	14.0109	1		2075	44.3483	0		2038	54.2744	0		2143	5.48627	1		3684	135.275	0		6996	175.723	0
1553	23.1811	0		2611	74.4661	0		1656	34.6942	0		2390	11.0742	1		4401	168.162	0		12612	8.57933	0
4340	9.91402	1		2044	60.2299	0		1672	36.7494	0		2439	73.7542	0		5758	8.32324	0		4780	117.754	0
2947	94.337	0		3420	143.827	0		1904	29.6207	0		1699	9.44333	0		4564	13.0047	1		8639	193.204	0
2300	25.9809	0		2203	46.1148	0		3019	8.35885	1		1474	9.64441	0		3722	136.876	0		4410	105.465	0
3952	23.4168	1		2876	73.9591	0		2026	75.8623	0		2262	165.303	0		4370	126.702	0		9174	6.14166	0
3943	126.526	0		2123	28.5617	0		1560	26.5541	0		1741	28.0952	0		4933	10.4568	1		7621	283.784	0
2146	29.354	0		1976	35.4793	0		2897	13.3766	1		1859	21.6953	0		3880	98.805	0		8574	267.36	0
2340	43.03	0		3627	168.579	0		2858	7.10624	0		1404	6.63791	0		3787	130.076	0		8605	6.86216	0
2038	36.7785	0		2704	112.314	0		2318	89.8647	0		2065	6.91057	1		4647	28.1345	1		10639	208.131	0
2435	67.4778	0		2259	36.8025	0		1920	28.0029	0		1329	5.14674	0		4992	192.579	0		5946	153.183	0
2088	29.6714	0		3458	8.8409	1		1685	32.2297	0		2173	43.1729	0		5426	10.7555	1		6184	162.811	0
3601	20.4124	1		3198	111.752	0		2622	125.61	0		2595	74.5688	0		4360	151.453	0		5189	178.022	0
2467	71.0155	0		3142	93.9707	0		1948	64.5385	0		2676	6.91609	1		5240	168.13	0		6797	221.62	0
3965	7.23176	1		2441	93.2682	0		2455	112.955	0		1612	12.2039	0		4651	196.407	0		5875	130.135	0
2890	68.5936	0		2229	36.7934	0		2341	134.965	0		2756	6.70789	1		4392	134.126	0		4484	85.4855	0
3783	111.601	0		2031	24.4735	0		3272	23.7769	1		1750	18.0953	0		3266	104.039	0		5960	176.808	0
2305	46.3804	0		3171	135.322	0		2606	104.612	0		5610	130.303	0		4055	168.542	0		7696	156.328	0
1818	30.6881	0		3295	17.6589	1		2554	90.6029	0		2097	27.5105	0		3427	117.221	0		5921	174.8	0
4328	22.8473	1		3251	105.457	0		2376	98.3091	0		2361	88.8331	0		5478	15.3745	1		9192	16.454	1
3283	111.018	0		3440	129.495	0		1958	47.731	0		2407	54.7552	0		4289	145.963	0		3905	68.7579	0
4154	24.0962	1		2904	53.9208	0		2115	47.282	0		1614	10.828	0		5382	7.94349	0		8456	181.232	0
3621	65.4898	0		3439	115.402	0		3049	98.5204	0		2562	5.36555	1		3408	107.577	0		7689	220.09	0
3509	17.6489	1		3524	9.10441	1		1850	48.9099	0		1553	9.09311	0		3733	66.9216	0		4745	68.9348	0
3754	114.731	0		2122	42.3199	0		1939	46.7021	0		1550	13.1894	0		3143	73.3111	0		6913	101.44	0
2711	80.9965	0		3510	143.7	0		1641	52.6786	0		1567	10.3939	0		4412	133.388	0		5747	140.633	0
4045	118.342	0		2243	46.4011	0		1864	65.149	0		1696	6.02629	0		3068	44.1362	0		7851	184.43	0
3774	7.7884	1		2244	54.6872	0		2168	70.4482	0		2603	61.0309	0		3119	100.649	0		11705	102.838	0
2412	40.0575	0		3928	22.3176	1		2457	115.149	0		1967	5.93483	0		3581	125.863	0		7938	16.0581	1
2928	106.018	0		2895	93.3558	0		2784	28.8646	1		2170	78.5797	0		4720	121.034	0		3833	53.5803	0
2445	51.0912	0		3761	35.6764	1		1751	53.3851	0		1431	58.985	0		5469	8.65033	1		7503	97.7671	0
2224	41.4762	0		3042	137.523	0		2426	74.666	0		2805	23.2153	1		2988	60.1198	0		12099	284.99	0
2613	90.3342	0		3562	20.5933	1		2019	136.821	0		1754	6.40821	0		4876	15.5123	1		10805	227.929	0
3306	92.0542	0		2332	44.7258	0		1870	43.7604	0		2650	17.2506	1		3255	62.4774	0		8417	43.9696	1
4066	22.6249	1		3393	6.84524	1		3072	7.98965	1		1773	51.6453	0		3422	50.8478	0		8904	220.835	0
3581	121.954	0		2973	78.4793	0		2348	102.711	0		1650	10.553	0		3719	138.076	0		9459	23.8797	1
3273	107.515	0		4236	15.1913	1		1830	43.743	0		2245	44.4953	0		3562	71.0993	0		13189	12.9014	0
2616	44.654	0		2175	25.1891	0		3008	110.78	0		2799	9.32738	1		3241	111.095	0		7489	38.2674	1
2585	71.4926	0		2494	41.8429	0		2392	80.439	0		1737	6.15596	0		6144	145.281	0		5476	111.4	0
3776	8.95401	1		3467	7.90657	1		2886	112.541	0		2352	85.4312	0		4525	8.53354	1		7216	12.1954	1
3108	98.4657	0		2232	46.7533	0		3054	5.36325	0		1739	11.2936	0		3325	89.0242	0		10098	7.80996	0
2351	32.8138	0		3268	105.166	0		2673	11.2024	0		2358	7.47729	1		3828	145.259	0		7754	102.172	0
3722	8.86648	1		2258	45.9891	0		2462	99.0566	0		2823	6.88064	1		5094	137.535	0		6243	196.618	0
3628	89.9152	0		3655	5.5538	0		1724	32.4943	0		2490	7.10885	0		3462	101.389	0		8409	55.5224	1
3576	119.487	0		2078	30.7882	0		2177	63.8772	0		1987	7.80235	0		3184	94.2771	0		4945	70.0401	0
3544	118.601	0		2294	69.0959	0		1936	49.8507	0		1456	49.8447	0		4039	74.0897	0		6625	132.425	0
3005	71.5031	0		4170	13.317	1		1650	32.7949	0		2249	6.66301	1		3837	94.0539	0		6992	176.696	0
2014	60.9072	0		2654	76.1126	0		2828	18.8182	1		2436	16.1404	1		2370	57.8355	0		4294	65.0119	0
4000	11.6716	1		3892	150.759	0		1929	46.875	0		2517	5.04166	1		3291	42.9551	0		6456	8.91772	0
3761	4.98839	0		2259	27.4063	0		2816	93.0668	0		1888	33.902	0		3116	76.7951	0		4235	76.0589	0
2666	81.9665	0		3048	120.092	0		1914	54.4219	0		1120	19.0596	0		4604	187.685	0		9246	148.186	0
3631	6.67983	0		3425	109.663	0		2567	6.63395	1		2447	7.08465	1		3174	84.8944	0		9087	260.108	0
2224	26.7646	0		2787	57.1857	0		2238	88.3906	0		1826	41.9908	0		5147	144.228	0		8754	10.8211	1
2957	168.394	0		3424	116.223	0		2117	63.4329	0		2426	12.0846	0		5027	8.00567	1		4011	56.2232	0
2605	64.3461	0		2903	80.5389	0		2782	25.9191	1		1944	6.57413	1		3730	92.3353	0		6500	169.224	0
2935	66.8381	0		3836	133.88	0		2510	114.98	0		2098	67.963	0		2947	73.7935	0		7553	111.518	0
2347	40.4805	0		3916	107.939	0		2889	108.978	0		2449	8.98774	1		5229	157.899	0		4783	129.897	0
3429	129.82	0		3401	7.74773	0		2054	44.1787	0		2354	54.9683	0		5070	163.18	0		5502	80.6657	0
2818	65.882	0		3467	10.7669	1		1403	34.0165	0		1463	16.8246	0		5065	141.493	0		6587	205.794	0
3626	7.34226	0		3532	176.242	0		1852	35.4495	0		2494	31.6337	0		3114	55.2578	0		4184	66.937	1
3880	15.5193	0		2515	41.1935	0		1471	20.2735	0		3019	7.27572	0		4798	152.18	0		4512	80.6909	0
2021	36.4449	0		2362	40.5537	0		1752	75.0584	0		2212	78.8884	0		5923	41.7788	1		5957	77.9343	0
2092	36.9067	0		3138	113.14	0		1932	57.6947	0		1710	15.3651	0		4438	144.63	0		11368	84.7092	1
3432	116.931	0		3395	125.239	0		1854	44.8009	0		1801	56.0766	0		4468	13.372	1		13395	80.1572	0
2778	86.2516	0		2509	41.489	0		2257	64.7908	0		2690	125.4	0		3146	66.02	0		6965	121.434	0
4072	8.64256	1		3208	91.11	0		1746	15.7587	0		1799	32.4241	0		4790	143.709	0		7109	22.2734	1
2934	74.5512	0		2699	46.1042	0		2949	80.2029	1		2062	6.19835	0		4016	94.9457	0		6714	162.715	0
2390	41.6297	0		2532	35.152	0		2194	44.9317	0		2300	6.46247	0		3800	95.9136	0		6347	170.787	0
4433	6.40613	0		3442	117.108	0		1780	25.2339	0		2098	6.34639	0		3196	61.5889	0		6049	132.857	0
2360	71.5272	0		3805	7.44005	0		2236	79.7678	0		1824	15.8745	0		2946	49.6238	0		8998	7.17486	1
2176	35.4631	0		3921	7.9174	1		2234	44.4723	0		1920	5.19387	0		3475	69.5338	0		6218	186.496	0
3391	18.6917	1		5036	5.84538	0		3167	8.73279	1		1612	9.34825	0		4430	164.63	0		5948	129.527	0
2953	117.823	0		1964	23.7464	0		1802	39.1755	0		1464	4.9085	0		3256	45.6416	0		12329	277.195	0
2477	59.6762	0		2566	47.7771	0		2312	63.0273	0		1181	5.35413	0		5953	176.878	0		10883	328.274	0
4256	90.4628	0		2252	24.9287	0		2778	64.5084	0		4575	6.6207	1		4972	27.1152	1		8183	163.356	0
2349	35.4671	0		2063	41.1161	0		2018	95.6579	0		1573	4.26975	0		5161	12.9411	1		6388	172.271	0
4251	99.9753	0		2556	63.0913	0		2535	12.7505	1		3055	6.37181	1		3692	98.1876	0		5138	141.069	0
2219	57.1494	0		3023	91.2162	0		2341	50.8683	0		1563	7.6165	0		3818	131.796	0		16394	62.2614	1
3769	121.976	0		2945	44.6241	0		2814	12.5692	1		1857	16.3179	0		4340	166.862	0		17069	321.899	0
3524	90.0671	0		2219	24.1049	0		1734	58.4779	0		1581	4.7481	0		2845	89.7343	0		5899	158.377	0
2151	28.5913	0		2298	23.9689	0		2654	5.89199	0		2994	6.25196	0		5373	94.9226	0		6012	184.09	0
2213	46.1312	0		3737	90.4952	0		1869	50.1199	0		1919	47.2748	0		3653	58.7387	0		5779	152.995	0
3051	95.42	0		4856	6.265	1		1700	23.7925	0		2518	8.62509	1		2750	54.7614	0		7277	260.029	0
3172	115.463	0		2388	61.664	0		2043	105.589	0		1264	5.1206	0		3091	46.9824	0		6467	90.5621	0
3779	111.958	0		2868	83.975	0		1743	37.5091	0		2519	5.22332	1		4964	17.5699	1		7841	23.835	1
3325	123.187	0		2070	39.9854	0		2378	74.2116	0		1727	5.94418	0		5392	6.38967	0		6951	170.121	0
2920	47.5089	0		3936	28.7551	1		2669	120.613	0		1732	22.5348	0		3836	123.25	0		3842	49.1992	0
2433	53.4458	0		3869	125.052	0		1818	15.5025	0		2030	5.71606	0		3410	66.9245	0		6416	40.7726	1
3506	67.594	0		3936	149.923	0		2307	98.7316	0		1717	38.7937	0		3785	126.482	0		7533	7.01964	0
3836	7.23366	0		2922	79.4854	0		2261	100.15	0		1857	73.1191	0		6373	8.18916	0		9806	164.107	0
2053	34.8331	0		2139	35.413	0		3232	21.8602	1		2477	5.00255	1		3059	28.7762	0		4338	42.3295	0
3320	97.8388	0		3598	24.0776	1		1980	46.4583	0		1911	31.1697	0		4269	117.756	0		6234	79.88	0
2722	80.6649	0		2566	72.0075	0		2234	73.2761	0		2167	14.0475	0		2341	48.1588	0		6912	121.071	1
4105	14.1415	1		2805	84.9807	0		2637	12.6587	1		1952	17.9147	0		4894	157.267	0		6905	188.548	0
3294	129.959	0		4063	136.712	0		3034	16.413	1		2425	13.7317	1		2910	72.7068	0		5956	129.662	0
3326	122.003	0		3151	10.364	1		2679	21.5452	1		2411	130.891	0		2975	58.7576	0		15281	139.574	0
2507	48.2386	0		1830	39.4318	0		2974	138.456	0		2491	83.5595	0		4997	171.163	0		5505	109.938	0
3036	78.3761	0		2512	33.0479	0		1883	41.1548	0		1978	54.1267	0		4068	39.393	1		7728	215.265	0
3056	78.0772	0		3892	14.2141	1		2889	4.59286	0		2487	5.78122	0		4482	194.627	0		6156	240.288	0
4302	29.0434	1		2817	92.5382	0		1843	40.5306	0		1763	20.7021	0		5500	149.806	0		7237	14.6069	1
2374	44.9906	0		3367	132.603	0		1854	36.0938	0		1786	40.2919	0		2759	56.6371	0		6066	218.954	0
2937	87.5244	0		2113	26.5013	0		2763	99.4123	0		2280	6.70014	0		4181	127.29	0		8394	49.1345	1
2666	75.2188	0		2227	53.0295	0		2148	24.2569	0		2068	72.4614	0		5778	143.959	0		8824	205.153	0
2146	52.058	0		3038	95.2639	0		1670	15.221	0		3264	25.847	1		3360	96.1016	0		8884	255.396	0
4265	6.8584	1		3253	145.881	0		2944	12.2956	1		2457	76.2705	0		3964	117.256	0		15447	8.8383	0
3103	117.846	0		2963	61.8318	0		1647	25.9824	0		2433	6.70179	0		4367	151.085	0		7748	187.648	0
2350	40.8948	0		4658	32.915	1		1527	23.9072	0		2404	40.5413	0		5199	8.00766	0		12475	269.919	0
2731	72.0188	0		2796	55.1992	0		2155	48.0857	0		1908	31.944	0		2709	88.8679	0		8078	190.842	0
3971	95.0737	0		2703	89.7321	0		2515	6.55089	1		1351	6.40813	0		5531	17.0591	1		6460	96.8485	0
3082	108.743	0		4372	8.53161	0		1699	24.5965	0		1476	5.22544	0		3359	92.823	0		6367	105.103	0
2475	66.2819	0		2873	92.7224	0		3038	10.9011	1		2581	6.3735	1		4628	183.555	0		6023	177.239	0
2314	46.1474	0		2968	76.3645	0		2027	25.0702	0		1412	8.50134	0		3403	90.3161	0		8254	127.418	1
3207	88.1294	0		3659	6.90719	0		1928	26.8897	0		2104	37.5564	0		2886	92.7607	0		7495	31.4822	0
2242	34.707	0		1982	42.3923	0		2623	17.2428	1		2238	36.1672	0		3224	77.2391	0		6089	98.2684	0
3811	5.82172	0		2420	60.2047	0		2034	28.1549	0		1439	6.74038	0		3874	106.542	0		6234	187.673	0
3596	8.2974	1		4541	6.44807	0		1938	36.8839	0		2341	5.53655	0		2351	61.4449	0		7095	149.944	0
1842	29.328	0		4334	145.979	0		2105	42.1447	0		2262	81.9512	0		3469	84.2628	0		7150	151.768	0
2509	52.6469	0		2018	33.6932	0		2044	50.8356	0		1915	53.8226	0		3555	135.757	0		13457	23.4082	1
1923	33.6108	0		4443	34.3062	1		2542	6.62545	0		1491	5.3574	0		5766	9.20632	1		997	7.98097	0
3246	128.674	0		3786	10.8869	1		2595	85.9383	0		1800	12.1818	0		4705	39.0717	1		6907	118.49	0
2806	90.2213	0		4131	6.99682	0		1740	35.1935	0		2534	5.54205	1		4300	155.459	0		11642	68.531	1
2369	32.4844	0		4145	83.3814	0		2443	77.0253	0		1691	7.23747	0		5439	119.706	0		7259	67.7609	0
2008	41.8574	0		3320	131.794	0		2568	59.8284	0		1931	13.8685	0		4667	179.317	0		18686	65.4562	0
3540	22.8571	1		2193	23.3548	0		3354	5.98631	0		2134	7.5152	0		5785	6.97995	0		7146	8.59224	1
2386	81.9464	0		2844	64.7217	0		2928	112.935	0		1813	8.52447	0		5325	165.779	0		5779	130.825	0
2376	67.0293	0		3425	117.903	0		2180	52.0769	0		2286	71.5186	0		4373	149.647	0		5677	203.244	0
2213	52.4783	0		2849	46.7026	0		2254	63.4281	0		2282	17.1194	0		3385	54.1297	0		5516	183.753	0
2965	64.4689	0		3769	142.937	0		2385	5.63644	0		2297	70.7407	0		4857	170.823	0		15490	376.692	0
4036	5.90847	1		3028	105.324	0		3351	6.69039	0		1477	8.81588	0		2484	35.8392	0		6625	201.414	0
2466	53.4917	0		3888	5.89325	0		1891	23.6619	0		2866	6.17003	1		4820	179.947	0		7923	118.216	0
3245	97.0877	0		3344	71.0636	0		2078	20.4592	0		1907	29.0018	0		3184	78.6596	0		5990	89.3994	0
3966	83.4684	0		2646	77.9698	0		1822	14.6689	0		2479	76.7381	0		4455	112.703	0		7314	9.05925	1
2802	71.2168	0		2180	79.4992	0		2459	78.7226	0		2149	93.8118	0		4621	98.5447	0		7676	200.979	0
2860	100.386	0		2641	72.4968	0		2129	24.252	0		2115	28.4047	0		4108	94.8142	0		5503	174.254	0
2205	52.0981	0		2440	32.0924	0		1644	22.0714	0		2035	6.20187	0		5189	7.36628	0		5659	185.817	0
2992	107.162	0		3697	22.1901	1		2992	67.0061	0		1651	5.23933	0		5101	12.8681	1		6926	226.028	0
1709	27.3186	0		3114	108.145	0		2970	115.626	0		2372	12.9438	0		3323	58.85	0		4720	136.099	0
3123	101.153	0		1209	6.74727	0		3025	102.417	0		1734	18.1116	0		3444	101.159	0		701	8.46069	0
3181	112.19	0		4628	6.31254	1		1606	26.4652	0		3150	5.51451	0		3799	70.2422	0		7906	8.015	0
3572	22.3682	1		3914	5.78293	0		1495	23.7558	0		2637	5.75904	0		4343	111.351	0		5363	93.0694	1
2983	74.9585	0		2861	49.3398	0		2231	27.9935	0		1789	66.6479	0		4155	118.243	0		10471	279.713	0
1672	17.9674	0		3939	5.62525	0		1912	61.7332	0		1460	11.7539	0		3471	109.602	0		6539	179.333	0
2278	41.7999	0		3216	146.475	0		2706	98.4593	0		2143	6.18004	1		2646	33.6	0		5329	78.8492	0
2478	45.3341	0		4099	24.5782	1		2739	116.274	0		1622	33.7528	0		3773	134.275	0		7900	213.078	0
2197	55.7473	0		2763	74.5354	0		1523	17.4908	0		2122	6.42032	1		5947	31.5544	1		6440	181.945	0
3596	6.80488	0		2556	34.5438	0		1860	30.3834	0		2069	82.182	0		2536	37.6603	0		4756	139.633	0
3433	7.66101	0		2842	41.9499	0		3046	6.23303	0		1594	10.1832	0		3927	98.0099	0		7733	7.17828	0
3350	88.2915	0		3291	106.401	0		1772	24.6395	0		1556	22.3621	0		5279	9.78737	0		7266	6.34291	0
2749	62.776	0		2919	107.673	0		2444	50.2466	0		1806	35.4879	0		5456	143.839	0		8759	259.55	0
4311	17.6414	1		3094	117.778	0		2478	6.31054	1		1470	41.6077	0		4744	33.3017	1		11645	319.593	1
3514	100.759	0		3375	139.563	0		2581	88.7985	0		1646	17.0538	0		3503	81.5401	0		913	4.05558	0
3463	128.964	0		3629	107.937	0		3156	6.1837	0		1451	19.7203	0		4136	152.942	0		4484	48.3432	0
3970	8.01356	1		2639	63.6165	0		5438	5.69802	1		1557	5.07301	0		4314	136.574	0		7318	37.5057	1
2618	32.9163	0		4625	23.8261	1		2229	68.9381	0		1525	6.57701	0		2559	39.1336	0		6251	87.6302	0
4082	9.54172	0		2928	81.2693	0		3186	61.8856	0		1724	41.4334	0		3144	59.4387	0		12798	7.14824	0
2652	110.626	0		3840	130.244	0		2299	61.5796	0		1621	17.6382	0		4199	131.09	0		8185	35.8639	1
3853	7.39922	1		3197	116.98	0		2225	69.1716	0		1843	18.1395	0		3546	100.754	0		4266	103.859	0
3692	144.463	0		3808	105.262	0		3184	125.635	0		2160	9.41327	1		4099	96.8075	0		5291	136.726	0
2207	53.263	0		2997	82.338	0		2540	51.2349	0		2183	67.4716	0		3213	72.2085	0		854	7.61577	0
3975	28.8911	1		3473	9.40404	1		2192	49.6563	0		2174	55.6107	0		4805	158.864	0		6409	7.03024	0
3228	71.0345	0		2929	103.99	0		1969	31.9526	0		1495	6.01743	0		3467	84.8706	0		7903	96.225	0
2802	51.6136	0		2419	58.5481	0		3415	5.75562	0		1964	52.8564	0		3286	51.318	0		13095	6.41593	1
3875	15.6841	1		2741	101.646	0		1923	30.181	0		1732	39.5419	0		3079	58.254	0		8080	6.90002	0
3975	19.596	1		2459	52.7216	0		2282	8.39398	0		1261	4.6573	0		3936	122.786	0		6506	186.1	0
2546	86.3783	0		3253	120.771	0		2844	84.8878	0		2302	9.16344	1		5041	142.355	0		9165	301.468	0
3889	17.3576	1		3506	103.25	0		2426	53.0631	0		1125	7.09783	0		3404	83.9325	0		13458	7.00733	0
2233	40.2653	0		1974	28.3268	0		2603	7.18132	0		1391	14.9077	0		3220	72.5276	0		5984	155.184	0
2718	98.9385	0		4532	32.4765	1		2561	101.136	0		2047	90.0759	0		3071	64.1832	0		7525	222.659	0
4232	16.3673	1		2392	40.7992	0		2540	129.474	0		2533	84.0555	0		3298	84.1493	0		6582	320.879	0
2672	73.7054	0		2918	38.3584	0		1959	55.5841	0		1918	65.402	0		4307	113.314	0		6507	196.009	0
3262	16.2863	1		3477	148.888	0		2618	46.4509	0		2315	13.3042	0		4000	102.819	0		6495	161.701	0
2268	38.5456	0		2160	24.8056	0		3539	5.4732	0		1745	29.2984	0		3745	129.009	0		5957	123.251	0
3517	106.379	0		3719	17.6517	1		2734	10.5332	0		1881	5.70906	0		5095	21.0439	1		7728	45.0412	1
3315	110.861	0		2260	28.0076	0		2241	56.3866	0		3365	52.4946	0		5125	12.6385	1		6490	10.7462	0
2205	46.7526	0		2645	105.035	0		3151	5.60185	0		1450	15.3676	0		5310	171.995	0		17824	64.1621	1
3940	15.2352	1		3616	19.3711	1		2158	19.2586	0		1889	46.9117	0		5124	7.2216	1		5360	171.757	0
4225	152.982	0		2590	53.5788	0		2184	51.2513	0		1925	70.2704	0		3191	124.997	0		4134	73.7548	0
3948	124.018	0		1967	29.3053	0		1924	24.2195	0		1676	4.54471	0		3206	86.4149	0		7390	29.0438	1
3231	10.5511	1		4336	26.4612	1		3479	17.3011	1		2501	5.76988	0		3908	122.142	0		12698	316.612	0
3473	5.5243	0		2292	49.5823	0		3015	15.8948	0		1467	6.40112	0		5874	7.5025	0		10221	316.787	0
3084	111.878	0		2763	75.3233	0		2459	66.1612	0		1634	27.8708	0		3856	118.996	0		4647	132.938	0
1937	30.2125	0		3812	7.77952	1		3080	6.39995	0		1206	8.32666	0		3959	136.505	0		15721	374.28	0
3877	15.5226	1		3928	173.774	0		3452	110.435	0		2501	95.0994	0		2914	61.9407	0		8953	286.89	0
2158	28.7769	0		4209	6.99235	1		2231	73.2539	0		2135	56.0425	0		2995	86.1195	0		5430	181.478	0
2454	37.9198	0		2702	71.2593	0		3119	57.5941	0		2699	6.39251	1		2319	36.1508	0		8892	26.0498	1
2344	39.2502	0		4555	130.446	0		3077	6.69014	0		2255	5.92568	0		2617	52.2007	0		7185	236.989	1
3503	15.9146	1		3006	119.885	0		1933	27.3048	0		2308	5.45523	1		2990	109.53	0		6596	36.6706	1
3251	100.664	0		3485	100.783	0		2197	57.9745	0		2413	5.90146	0		2695	44.5626	0		6484	154.493	0
4062	8.44466	1		2231	56.7557	0		2617	50.6088	0		2371	79.1827	0		3051	62.8444	0		4069	53.8081	0
3708	116.358	0		2726	83.6219	0		1465	14.665	0		1128	9.07456	0		4525	138.845	0		7351	12.619	1
2131	21.8922	0		3820	118.252	0		1398	14.5323	0		3589	37.8274	0		5146	139.614	0		6874	41.7981	1
2279	30.4104	0		2899	101.804	0		3066	8.98118	1		1985	5.71772	0		3398	109.221	0		13989	322.567	1
3779	5.75226	0		1627	19.1103	0		1973	60.7309	0		1921	42.0132	0		3065	73.2756	0		4307	51.9312	0
2374	5.67051	0		3422	7.35939	1		2956	126.505	0		2442	40.3497	0		4769	16.4273	1		11630	64.5782	1
2373	28.3997	0		2927	98.7613	0		1808	39.4506	0		1964	76.24	0		4664	178.094	0		7890	9.63321	0
1974	37.7651	0		2594	78.4501	0		1576	31.1716	0		2253	6.82488	0		2495	47.4321	0		8070	9.40645	0
2037	27.6099	0		1751	18.887	0		1812	39.4891	0		1391	19.6563	0		5132	114.808	0		7116	10.8714	0
2411	48.1456	0		2508	44.8968	0		1740	32.1035	0		1920	5.51755	0		3170	111.067	0		7287	217.066	0
2816	41.777	0		2264	32.1136	0		2295	76.4545	0		2079	8.92713	0		3952	121.033	0		7369	204.649	0
2796	97.726	0		3999	20.9012	1		3863	77.8079	0		2611	8.84535	1		3271	78.2821	0		8316	215.909	0
2235	50.6311	0		3810	29.322	1		2155	46.558	0		1703	40.2509	0		4658	140.856	0		8331	290.09	0
3464	139.343	0		2757	66.3941	0		1698	32.6501	0		1214	6.93494	0		4335	170.564	0		7267	9.3555	0
2800	64.7863	0		2393	28.7548	0		3034	7.1362	0		1932	71.8409	0		2777	101.518	0		4075	84.9968	0
4109	172.615	0		3251	66.3358	0		2740	17.8614	1		2256	46.6396	0		3926	128.917	0		4683	95.729	0
3854	14.409	1		3466	99.6637	0		1914	40.6635	0		1386	21.2132	0		3568	79.4858	0		12239	7.50018	0
3429	94.9664	0		2492	159.651	0		2040	59.6027	0		1604	37.137	0		4880	8.68499	0		5171	74.3001	0
4372	104.207	0		2290	27.2867	0		2833	7.93845	0		2400	7.66635	1		5001	19.0456	1		13231	304.655	0
2923	49.3793	0		3025	35.4963	0		3065	172.164	0		2363	5.73578	1		3270	124.254	0		4285	63.3064	0
2680	60.6198	0		3167	61.9114	0		3150	20.8739	1		1838	30.8931	0		4051	149.539	0		11981	297.637	0
4146	18.7172	1		2248	47.0762	0		2498	99.8125	0		1377	6.41216	0		2686	56.2836	0		6238	211.121	0
2738	47.7152	0		3625	89.5527	0		3693	28.426	1		1758	22.8736	0		4669	197.429	0		3323	65.5879	0
4101	111.225	0		2292	35.457	0		2868	85.284	0		2445	5.41303	0		3412	92.6106	0		878	5.93185	0
2506	55.3515	0		2914	84.159	0		1751	31.8188	0		1928	0	0		5417	24.3981	1		3596	53.6453	0
3506	118.846	0		1965	39.5434	0		2123	77.8297	0		2155	78.0798	0		3547	110.224	0		5222	151.019	0
1976	38.7347	0		2970	86.9218	0		2565	87.8906	0		1878	33.3711	0		5012	15.1578	1		4530	84.0694	0
2907	97.9794	0		2285	21.8336	0		2730	125.593	0		3016	7.88966	1		2760	38.6436	0		4353	67.9977	0
2737	45.095	0		3989	146.177	0		2613	114.856	0		1962	18.5103	0		3630	156.542	0		4061	44.5684	0
2818	44.87	0		2246	46.2236	0		2285	80.3646	0		2120	6.56325	0		5257	7.97364	0		8444	168.808	0
2570	60.053	0		2900	61.7922	0		1925	42.1641	0		1963	4.65899	1		4161	138.155	0		8439	202.218	0
2919	67.3678	0		3062	97.3093	0		3099	13.2964	1		2150	36.5328	0		3121	43.7025	0		7782	141.779	0
3221	29.77	0		2165	43.0173	0		2566	5.98203	1		2207	18.1729	1		3055	71.9805	0		5352	145.903	0
2836	75.2974	0		2938	100.937	0		1546	18.6838	0		1859	32.9733	0		3406	81.8439	0		5563	179.099	0
2713	62.449	0		2245	21.8026	0		2941	84.0289	0		1774	32.841	0		2839	74.5214	0		7002	13.3003	1
4067	8.6154	1		3806	131.649	0		2334	79.5836	0		1748	29.9647	0		5679	43.685	1		6451	245.855	0
3824	72.3653	0		2473	32.1676	0		1555	28.6294	0		2010	67.746	0		3622	119.762	0		9731	30.5648	1
4165	21.7936	1		3500	85.8766	0		1446	18.5863	0		2044	42.4062	0		5895	15.8246	1		6176	56.5697	0
2931	96.6581	0		1951	22.422	0		1790	47.6843	0		1912	34.2595	0		4614	139.089	0		7205	246.853	0
2650	43.3338	0		2780	99.421	0		1934	54.6487	0		1427	26.379	0		2994	80.6748	0		4833	151.94	0
2619	49.605	0		2483	39.4643	0		3189	7.15482	0		1343	5.75616	0		3049	65.2481	0		15590	295.508	0
3020	55.7041	0		3100	80.8597	0		2200	44.2581	0		2351	6.51724	1		3147	79.8725	0		5722	157.556	0
2477	50.153	0		2291	39.2949	0		1677	21.2459	0		1954	50.375	0		4618	142.554	0		8252	130.286	0
4495	30.5903	1		2340	47.853	0		2301	81.3957	0		2502	96.6682	0		4634	151.548	0		6163	134.145	0
3635	104.14	0		2019	33.8045	0		2942	12.814	1		1406	3.31497	0		2230	59.922	0		7264	129.768	1
3249	115.948	0		2947	83.8308	0		2683	147.102	0		1632	33.1752	0		2857	42.7524	0		5625	128.187	0
3012	72.4853	0		3751	10.7187	1		1995	54.066	0		1775	31.0835	0		4189	141.39	0		5146	91.1214	0
2135	24.3755	0		2387	41.995	0		2733	5.93582	0		2478	5.88681	1		4102	194.35	0		5204	120.605	0
2470	30.6732	0		2061	24.8281	0		2280	104.27	0		1745	39.57	0		2805	66.6805	0		4953	71.3526	1
2713	52.6055	0		2657	36.2048	0		1608	32.0798	0		2016	57.0875	0		2667	46.78	0		7958	17.603	1
3163	6.85313	1		2400	37.1128	0		2536	94.0501	0		1211	9.34213	0		3430	112.244	0		5356	110.582	0
2052	37.0158	0		2672	55.6869	0		1822	57.4319	0		1055	8.09964	0		3127	37.5276	0		6093	148.046	0
2975	85.3408	0		2772	69.0089	0		2545	97.9469	0		1301	8.751	0		5567	190.935	0		856	5.74984	0
2882	73.2182	0		3139	73.8445	0		2647	63.4125	0		1687	5.04546	0		6698	34.5161	1		1025	0	0
2393	41.4874	0		3024	106.039	0		1658	38.9964	0		1853	51.1675	0		3746	148.633	0		7419	135.802	0
2518	34.4895	0		2842	68.4404	0		2886	8.21371	1		2336	6.3318	1		2981	54.41	0		6357	97.0703	0
3361	17.0966	0		3446	6.40207	0		2690	17.2928	1		2486	4.98397	1		4201	186.136	0		9429	36.363	1
3518	114.194	0		2394	49.2542	0		1823	35.858	0		1892	57.8967	0		3425	149.003	0		4187	75.026	0
2067	36.6096	0		2977	93.0416	0		1797	43.2222	0		2349	78.743	0		3345	89.988	0		4385	70.7094	0
3167	89.1314	0		2667	69.7307	0		1694	42.8601	0		1903	65.4207	0		4127	108.163	0		4069	79.5975	0
4005	21.977	1		2312	52.171	0		1785	48.212	0		2786	14.8557	1		3814	99.254	0		6917	127.757	0
3808	14.8305	1		3416	108.383	0		3086	139.008	0		1497	6.48017	0		2874	46.5876	0		7688	150.458	0
3540	17.1284	1		3704	25.6037	1		3137	16.9506	1		1579	14.2583	0		3272	135.46	0		2203	13.632	0
2341	42.8213	0		4265	6.76972	1		3014	7.17499	0		2537	5.68401	1		5338	44.1615	1		12027	207.325	0
2369	54.1569	0		2828	65.3594	0		3164	6.85029	1		2428	12.5434	1		3126	63.419	0		5318	129.844	0
3858	108.734	0		2756	35.775	0		2485	61.1593	0		1904	13.9515	0		5074	172.276	0		3730	42.2712	0
2299	32.8215	0		2768	33.7112	0		2797	7.52373	0		1858	14.1335	0		3807	144.597	0		5227	140.027	0
3594	126.636	0		3271	93.9648	0		2120	96.6548	0		1843	6.42869	0		3221	61.8127	0		9917	159.806	0
2918	74.2262	0		3070	101.15	0		2297	66.5576	0		1607	8.75648	0		4400	143.143	0		6706	126.985	0
2773	85.6419	0		2713	67.1186	0		1642	26.089	0		1327	11.4126	0		2869	84.525	0		4116	71.7171	0
3788	72.8751	0		2327	30.9639	0		1829	81.6849	0		2368	6.70452	1		3471	97.2846	0		5032	69.3206	0
3337	88.3397	0		2715	28.5237	0		2932	6.97367	0		1935	17.0509	0		3797	134.078	0		5214	106.894	0
4414	108.282	0		2884	91.8474	0		1583	30.535	0		1414	25.7396	0		2707	91.7292	0		7555	236.025	0
2178	32.3487	0		2701	58.4959	0		2592	91.1651	0		2727	7.81395	1		3156	54.2577	0		4594	143.671	0
4251	22.0717	1		2535	31.3379	0		2545	83.6436	0		2115	76.7886	0		3589	101.462	0		7060	192.495	0
2342	20.9244	0		3631	120.039	0		2902	71.3046	0		2073	72.3472	0		3062	97.1058	0		16540	341.39	0
2767	27.16	0		2476	35.5027	0		3466	153.32	0		1550	22.3671	0		4507	151.201	0		4772	109.28	0
2389	51.3567	0		2356	47.2382	0		2980	14.5517	1		2491	9.37292	1		2681	49.2351	0		4811	101.193	0
3786	132.951	0		2512	49.7795	0		2430	101.817	0		1248	4.91022	0		4174	123.665	0		4672	115.941	0
3451	127.032	0		2196	28.1234	0		1670	35.6034	0		2222	6.68798	1		4149	158.438	0		5702	135.4	0
3745	116.023	0		3666	135.408	0		1903	41.0466	0		2159	54.4008	0		4246	148.189	0		5634	102.075	0
3252	130.575	0		3773	126.299	0		1609	31.2837	0		1726	8.21629	0		3561	45.1425	0		4428	92.9018	0
2752	86.0306	0		3663	145.001	0		1745	21.5662	0		2285	57.6813	0		3658	88.3318	0		15229	8.27829	0
2423	41.5574	0		3731	6.10501	0		1801	18.6341	0		1195	6.22973	0		2997	76.5344	0		4481	70.1925	0
3377	7.06667	1		2282	37.9139	0		1705	49.0451	0		3013	4.74966	0		3681	82.9842	0		8126	177.132	0
2355	59.0905	0		3598	95.4531	0		1820	47.2249	0		2769	6.52909	1		4483	121.925	0		11415	311.818	0
3997	7.47586	0		3939	19.9651	1		1998	54.5748	0		1918	10.8694	0		3286	64.0778	0		4216	59.4682	0
3908	147.471	0		2508	35.5479	0		2159	50.5226	0		1390	5.97723	0		5322	29.6098	1		8096	37.9121	1
2363	26.6974	0		3345	6.68012	0		2463	102.646	1		1628	24.0383	0		4844	88.3317	0		4820	93.8948	0
3412	71.7598	0		2251	31.4118	0		2072	40.8733	0		1976	31.9964	0		2510	44.1518	0		6584	114.304	0
4260	6.9358	0		3458	96.5529	0		4078	113.524	0		2744	12.4427	1		3730	69.0718	0		4656	104.92	0
2397	52.5463	0		4264	21.4656	1		1648	30.4377	0		1355	5.96052	0		4234	183.426	0		7121	33.2408	1
2342	33.175	0		3286	99.7677	0		2035	60.2513	0		2352	70.1261	0		5292	138.113	0		14494	124.865	0
2245	50.2273	0		3813	118.858	0		2712	72.4817	0		2588	49.6796	0		3041	90.9064	0		8272	23.3855	1
2366	19.3662	0		2482	46.0368	0		1601	23.6968	0		1631	25.5856	0		5034	12.635	1		6099	128.165	0
2280	26.2143	0		2862	73.1752	0		1811	34.3451	0		1460	6.68082	0		3411	101.436	0		4912	104.488	0
3030	87.0855	0		2975	76.9261	0		1941	28.2584	0		1808	33.0253	0		5340	9.08034	0		4638	83.6353	0
2902	56.4466	0		2364	27.0901	0		1858	52.4761	0		1484	26.104	0		3430	73.991	0		8380	16.2538	1
3777	7.53034	0		2153	35.2343	0		3038	6.00676	0		2442	98.4397	0		5017	131.084	0		5307	107.639	1
2374	48.0549	0		3129	101.797	0		1980	42.0511	0		2261	84.9141	0		4918	5.63594	0		7270	107.281	0
2191	23.8522	0		2215	37.3728	0		3034	104.092	0		1522	6.22612	0		2983	83.0752	0		5951	121.877	0
2233	23.3778	0		2281	18.2597	0		2227	99.7402	0		2053	64.5838	0		4869	184.749	0		8129	205.583	0
3606	125.799	0		2278	44.3882	0		3008	136.725	0		1933	59.6265	0		4453	141.752	0		5065	128.719	0
3946	111.234	0		3088	99.9007	0		1951	44.3203	0		2044	24.894	0		4931	108.821	0		7479	13.8852	1
3589	96.6715	0		2969	69.3897	0		4235	75.112	0		1282	5.68024	0		3324	64.2762	0		4106	48.5445	1
3503	125.37	0		3853	10.9405	1		1884	59.9457	0		1508	4.43734	0		3635	73.046	0		3565	51.6015	0
4325	6.36858	0		2825	75.1961	0		1948	38.0064	0		1605	7.95553	0		5136	154.569	0		6231	17.7199	1
3811	16.8032	1		2023	30.8324	0		2495	86.6153	0		1644	32.4089	0		4516	160.082	0		7569	107.623	0
2849	70.3336	0		2036	40.034	0		2749	6.30949	1		2323	83.2871	0		4908	7.71948	0		7606	11.0141	0
2819	58.2014	0		3213	80.5328	0		2257	54.771	0		1383	9.40466	0		5151	130.675	0		8079	172.143	0
4133	21.2491	1		2255	33.0051	0		2163	52.8675	0		1600	19.1044	0		4847	166.34	0		5379	74.8815	0
2470	204.314	0		1990	20.7114	0		2179	65.8296	0		1614	9.51398	0		5511	165.475	0		4663	114.228	0
2746	60.5766	0		2456	64.2568	0		2069	51.6643	0		2874	5.87134	0		5160	160.033	0		4075	91.7509	0
2736	53.6898	0		3153	86.5593	0		1948	67.8824	0		1963	63.7078	0		3202	84.3489	0		15727	187.424	0
2396	46.8502	0		1773	24.1153	0		2591	89.2041	0		2470	5.57189	1		5132	174.758	0		7204	9.76621	1
2317	23.6357	0		2184	41.7902	0		2757	150.902	0		1301	8.68823	0		4227	162.387	0		9764	280.003	0
2601	28.4272	0		3877	6.65585	0		2233	20.2205	0		1967	50.3649	0		5941	9.06997	1		7275	8.58992	1
2557	33.3051	0		4080	12.1307	0		3119	15.7585	1		1838	40.0873	0		4864	161.841	0		6819	41.1532	1
4566	7.82926	1		2575	68.8495	0		1797	37.777	0		1818	36.8255	0		3389	67.986	0		5986	160.728	0
3328	138.028	0		3169	145.479	0		2461	90.188	0		2211	41.6445	0		4701	161.363	0		8209	147.489	0
2605	36.0626	0		2756	92.1764	0		2490	94.8613	0		1678	16.8342	0		2815	42.5231	0		3527	60.686	0
3473	15.8692	1		4175	140.59	0		1666	23.3952	0		1860	41.2206	0		3741	68.1005	0		3925	54.2417	0
3137	76.8745	0		2946	56.751	0		2264	66.2142	0		1828	62.6905	0		3114	101.766	0		7122	224.126	0
2655	53.5467	0		4352	18.6966	1		1602	28.4333	0		1479	5.77515	0		4436	148.414	0		5943	133.612	0
4681	13.4379	1		3496	16.658	1		2702	102.009	0		2219	7.06314	0		4588	216.457	0		7416	198.485	0
3685	91.7818	0		2476	49.7448	0		2907	5.63526	0		1321	12.5216	0		2916	63.2049	0		5726	90.7109	0
4589	85.5163	0		4059	25.0886	1		3035	6.78299	1		2490	132.206	0		4512	126.51	0		6763	211.812	0
3872	5.75383	0		2005	24.045	0		2568	80.6971	0		1500	13.4731	0		3306	80.1214	0		7487	12.6557	0
4559	7.17652	0		3103	82.2514	0		2010	40.7501	0		3086	7.58154	1		2812	41.393	0		8831	8.24198	0
2912	66.6619	0		3421	92.9369	0		2072	28.0531	0		2141	79.9932	0		5194	137.699	0		7957	43.2433	1
3102	87.3441	0		1940	25.2308	0		2213	60.253	0		1425	7.32917	0		2399	44.4292	0		5401	138.94	0
4958	28.86	1		3077	96.4194	0		2562	93.3934	0		1944	60.7954	0		3309	38.3381	0		4026	51.1931	0
4097	17.805	1		2008	34.3009	0		1908	41.2633	0		1637	58.1801	0		2731	48.409	0		15688	334.828	0
3734	123.637	0		3605	160.347	0		2371	54.2508	0		2287	73.6769	0		5329	49.6203	0		5555	139.555	0
3636	92.8749	0		2799	58.5469	0		2189	52.637	0		1279	5.58928	0		2900	60.7162	0		4220	100.277	0
2670	37.5443	0		2093	26.9696	0		1559	14.4698	0		2311	6.97615	1		3703	116.795	0		7094	107.325	0
3705	108.371	0		3057	96.886	0		2626	93.062	0		1614	8.27973	0		3884	132.218	0		13289	9.97276	0
2944	62.5311	0		2572	74.9153	0		1699	28.4928	0		2773	78.2475	0		4407	145.256	0		6202	130.031	0
3938	109.889	0		3627	7.74452	1		2382	72.9112	0		1920	41.1787	0		2816	43.7715	0		12605	296.522	0
4224	131.211	0		3655	116.104	0		2606	103.332	0		2053	26.8506	0		5163	203.413	0		3799	65.0847	0
2826	64.2272	0		2434	63.3508	0		3720	9.44169	1		1719	39.3179	0		2542	46.0684	0		4581	91.9632	0
3200	89.8429	0		2636	54.5	0		2173	28.5095	0		3247	87.036	0		3768	118.246	0		7438	40.4472	1
3738	102.824	0		2925	77.5233	0		2542	65.6323	0		1694	4.90481	0		4860	152.074	0		6654	6.63405	0
3602	101.962	0		2887	66.1854	0		2089	34.3226	0		2311	68.2182	0		5111	139.893	0		6943	131.57	0
3263	113.013	0		3604	105.51	0		1952	60.3006	0		2286	38.2932	0		5304	147.98	0		4121	41.0771	0
2188	36.1474	0		3996	160.769	0		1808	37.8315	0		1588	25.3269	0		4738	5.963	0		4472	38.1496	0
4313	10.6314	1		2915	85.9129	0		2357	59.2611	0		1704	26.9676	0		5910	6.65165	1		8348	156.802	0
4154	111.49	0		3816	107.259	0		1468	21.7538	0		1892	37.3827	0		2751	47.134	0		4075	62.4369	0
2408	43.7453	0		2161	40.1489	0		2206	46.0829	0		2349	62.57	0		4104	180.402	0		5916	140.073	0
4005	118.569	0		3172	120.323	0		1956	36.7936	0		1848	82.4741	0		3514	75.1279	0		4792	117.755	0
3999	103.865	0		2979	84.8568	0		1659	26.4627	0		2364	7.01336	1		5320	146.622	0		4558	77.1025	0
4577	122.522	1		2543	41.5626	0		2234	68.3454	0		1822	6.87096	0		4161	134.871	0		3801	75.0053	0
3251	116.533	0		4243	7.48721	1		2186	56.0475	0		1437	5.34593	0		3640	87.201	0		4149	55.1844	0
4167	11.1623	1		4032	166.425	0		2187	32.5307	0		2011	60.4129	0		5870	123.645	0		7217	198.845	0
3785	13.7717	1		3561	135.744	0		2100	10.5624	0		2295	36.914	0		4145	144.52	0		5014	99.1411	0
3966	15.1617	1		2783	55.0061	0		1447	20.9805	0		1220	8.25421	0		3323	77.3356	0		9407	107.156	0
2468	36.1801	0		2425	42.7946	0		2435	87.1178	0		2411	5.95562	0		2954	69.4061	0		4732	152.568	0
2586	40.108	0		2999	105.173	0		4689	165.568	0		2208	5.63762	0		2544	27.4704	0		5747	152.541	0
5103	16.0035	1		2735	45.9869	0		1813	56.9236	0		2396	6.38875	1		4090	104.202	0		7401	92.8993	0
2341	29.03	0		2615	50.1815	0		1589	31.4998	0		2766	7.31543	1		3888	69.9283	0		7905	176.444	0
3851	111.841	0		3423	14.5496	1		3743	10.9109	1		1591	30.4504	0		3574	76.6429	0		6453	136.593	0
3039	74.9402	0		7690	156.419	0		3137	19.474	1		1361	5.16271	0		4086	120.871	0		4250	74.6786	0
2754	30.4864	0		2173	44.2633	0		2557	116.88	0		2360	53.8715	0		3978	78.1427	0		5691	101.691	0
4633	28.2829	1		2516	68.9388	0		2761	7.28578	1		2455	6.52383	1		3372	68.3395	0		8297	225.885	0
3202	81.1022	0		2175	36.3557	0		2529	102.657	0		3106	69.8906	0		3223	40.1912	0		4955	77.7141	0
3876	121.362	0		3161	141.484	0		2853	8.02948	1		1784	28.3847	0		3631	82.0468	0		4145	66.8907	0
3461	108.119	0		4157	136.185	0		3090	6.26184	0		2110	59.839	0		3626	107.011	0		10541	295.053	0
3041	80.5008	0		2741	78.1431	0		1882	31.9306	0		1870	32.8297	0		3270	75.1476	0		6903	99.1619	0
2288	65.1073	0		4019	105.768	0		2263	83.2139	0		1824	13.8375	0		5576	5.89885	0		7161	124.682	0
4034	107.818	0		2476	73.7739	0		2521	104.24	0		1757	19.1232	0		3284	98.2514	0		5534	151.032	0
3957	112.088	0		2222	39.0921	0		2108	32.8075	0		1946	32.9109	0		3272	65.7503	0		3911	46.871	0
3153	47.1004	0		2990	87.6428	0		3153	6.34788	1		3082	8.40131	1		2927	62.079	0		8941	13.2291	1
2567	26.142	0		2096	40.2392	0		2980	27.6456	1		2118	67.2193	0		4044	91.0666	0		13087	383.637	0
4309	5.80003	0		3956	133.97	0		2070	59.035	0		1592	25.1235	0		3470	70.2477	0		8604	223.392	0
3206	84.7298	0		2118	27.9264	0		2822	109.026	0		2089	56.0664	0		5928	137.895	0		11059	312.809	0
2481	38.4732	0		2118	40.4581	0		2496	83.3929	0		1895	9.85846	0		5025	16.2009	1		4307	51.8559	0
4160	81.9025	0		3722	118.383	0		3090	131.745	0		1947	43.8882	0		5082	11.3053	1		8846	75.9943	0
2873	40.2112	0		4182	14.5224	1		3161	6.70939	0		2565	6.17377	1		3675	93.089	0		6505	7.56631	0
2440	30.5785	0		2178	30.5533	0		1864	33.4297	0		1530	42.1125	0		3665	76.2066	0		7331	22.6508	1
2859	74.2451	0		1999	45.9548	0		2234	51.4091	0		1945	51.4362	0		3884	102.669	0		7884	19.2913	1
3119	85.5011	0		3693	29.2474	1		2493	70.7048	0		1388	7.64952	0		4304	132.689	0		12918	346.762	0
2585	58.7835	0		2494	76.4179	0		2354	122.876	0		2678	6.59073	1		2826	75.0993	0		12078	335.879	0
2312	34.9602	0		4059	13.0084	1		3475	29.2267	1		2011	6.3746	1		5467	77.6086	0		4493	127.107	0
3506	86.6301	0		3877	15.4809	1		2550	100.585	0		2143	5.74038	0		3610	52.8156	0		5587	114.825	0
3400	58.4117	0		3640	10.7041	1		1871	31.9119	0		1853	25.1984	0		2715	43.8264	0		8573	49.6783	1
2772	23.4598	0		2993	102.569	0		1870	31.6872	0		2091	58.7325	0		3067	39.1	0		9969	279.459	0
4583	21.8183	1		3906	20.5331	1		1574	16.6339	0		1982	28.0905	0		4907	14.0116	1		4806	100.448	0
4015	119.165	0		3617	113.029	0		3144	6.46937	0		1197	11.9029	0		5354	6.05026	0		5321	127.765	0
2954	82.9972	0		3806	140.83	0		1868	30.2994	0		1676	20.255	0		3780	111.263	0		4337	87.4116	0
2682	57.7157	0		2463	41.9111	0		1500	21.2662	0		1142	16.6658	0		3399	45.4022	0		866	6.16014	0
2607	29.0704	0		3835	162.46	0		1696	36.1087	0		1523	7.23241	0		3739	109.495	0		8111	29.9235	0
3225	77.1641	0		2928	88.1286	0		1976	43.1289	0		1219	6.55121	0		6306	7.20665	0		7484	9.93521	1
3432	78.1506	0		2837	51.7914	0		1930	23.3587	0		2036	46.3596	0		3017	33.8006	0		6398	157.704	0
2822	78.2186	0		2561	61.3072	0		2515	81.5394	0		2576	109.87	0		4231	98.1253	0		4397	64.8428	0
3798	11.2052	1		2867	79.5073	0		2510	121.003	0		1435	6.10365	0		2333	35.831	0		8511	9.46957	1
3054	94.071	0		3800	132.728	0		1812	28.4755	0		1944	95.6957	0		4872	113.261	0		7728	165.304	0
3033	63.9735	0		2621	44.1147	0		1724	39.4169	0		1470	18.3248	0		2907	73.0855	0		4636	54.0869	0
3389	103.731	0		2153	26.5316	0		2006	51.636	0		2217	22.7979	0		2972	50.3606	0		8786	156.988	0
2920	57.5494	0		3044	95.028	0		3478	30.063	0		1391	15.3031	0		4975	132.646	0		8407	45.288	0
2390	34.0454	0		3833	15.7639	1		2006	54.801	0		1376	7.9747	0		4623	29.2346	1		8097	180.141	0
2457	57.3408	0		2658	52.9862	0		1368	16.0373	0		2223	14.5673	0		4432	166.807	0		3443	54.8111	0
3554	15.8591	1		4267	28.2237	1		1900	50.9281	0		1504	20.4744	0		5506	117.932	0		4863	104.023	0
2717	82.3061	0		2126	40.4612	0		1854	35.4553	0		2031	57.5422	0		2752	46.1084	0		7299	7.8258	1
2987	76.7272	0		2177	37.4476	0		1919	46.791	0		1548	5.38504	0		4130	94.8103	0		6735	8.66109	0
3106	69.6767	0		2623	62.2459	0		1544	24.2395	0		2157	30.6204	0		3351	92.8973	0		3530	46.2263	0
2876	103.043	0		2773	104.963	0		1949	42.9996	0		1834	21.0525	0		5707	110.512	0		6393	171.063	0
2193	29.5741	0		3449	119.836	0		1931	48.938	0		2181	72.7473	0		3927	90.4624	0		5227	123.481	0
2432	43.0693	0		1913	29.2724	0		2391	104.8	0		2376	7.5096	1		4349	121.486	0		3774	73.8548	0
3843	7.71208	0		2748	67.521	0		2350	62.3314	0		1835	25.9609	0		5206	6.74537	0		11420	304.87	0
3939	120.022	0		2272	48.2977	0		2754	84.8003	0		1585	34.6692	0		2716	83.0211	0		4445	89.0986	0
3600	97.2089	0		3559	126.013	0		2901	101.988	0		1290	5.73516	0		5553	13.623	1		8037	40.5069	1
2418	47.2622	0		3866	101.672	0		1962	32.5057	0		2025	59.9689	0		3316	87.1536	0		4817	137.267	0
2675	67.8239	0		4574	104.083	0		2954	7.2438	1		1459	0	0		4604	159.918	0		9035	61.8769	1
3753	10.4231	1		3399	31.2106	0		3052	68.8016	0		1482	4.88145	0		3340	72.9733	0		6267	137.146	0
3900	23.8284	1		3854	122.867	0		2004	45.0291	0		1483	5.29998	0		2836	75.4547	0		5217	122.841	0
3377	130.025	0		2871	59.561	0		3028	22.1494	1		1962	62.227	0		3220	56.137	0		4692	103.014	0
5235	101.951	0		4310	122.048	0		1915	40.4283	0		1190	5.54339	0		3845	78.3938	0		8082	209.883	0
4723	7.41046	0		3261	91.1601	0		2269	89.9839	0		1462	5.56581	0		2347	59.8125	0		4998	145.339	0
2599	75.8426	0		3964	16.1725	1		2438	90.632	0		1654	49.5279	0		3417	55.5483	0		6199	221.614	0
2323	44.0223	0		4782	145.028	0		3159	25.7964	0		1355	4.84326	0		5740	6.89381	1		10633	10.0287	0
2287	46.6275	0		3582	125.224	0		2525	8.38511	0		1955	45.8376	0		3553	109.125	0		4471	91.9218	0
2562	61.8337	0		2239	29.35	0		2955	110.315	0		1440	7.08947	0		4716	26.9719	1		6932	147.116	0
2203	52.5572	0		2771	103.607	0		2935	6.78108	0		1323	5.65429	0		4255	131.949	0		4100	47.5373	0
3067	92.1783	0		3954	6.5959	1		2834	84.7082	0		3176	212.346	0		5497	97.4235	0		3913	58.9296	0
2110	27.2662	0		2041	24.8145	0		2624	102.522	0		1640	20.6419	0		4647	148.555	0		5975	149.127	0
4339	119.281	0		2077	49.75	0		2242	63.2131	0		1568	11.2459	0		5781	6.20593	0		4903	114.026	0
2133	35.7598	0		2761	55.0334	0		2740	91.0451	0		1649	24.4758	0		5301	118.258	0		10135	296.723	0
2465	28.2393	0		2562	57.0911	0		2851	115.332	0		1616	6.50848	0		4378	115.768	0		6023	139.153	0
3289	114.246	0		2257	34.1404	0		3043	9.15691	1		1696	28.0563	0		3430	36.3228	0		6945	166.171	0
3812	8.18428	1		2230	49.4256	0		2205	42.7303	0		2346	5.19206	0		4810	128.905	0		11948	12.9875	0
2122	39.6838	0		3550	7.30924	1		2615	107.537	0		2312	6.76725	1		2445	26.636	0		4311	63.3713	0
3739	78.0958	0		3484	114.521	0		3333	6.76055	0		2264	6.93638	0		4785	127.009	0		6702	165.887	1
4666	21.7236	1		2473	34.2449	0		2790	113.857	0		1631	13.6552	0		3150	63.5622	0		6140	145.015	0
2657	71.0621	0		3434	115.487	0		2326	53.8206	0		2002	64.4611	0		4527	77.8148	0		10566	285.489	0
1911	35.2276	0		2181	29.142	0		2844	18.6006	0		3152	5.43259	0		4623	70.2015	0		6374	7.59452	0
2412	41.2373	0		2740	69.9574	0		6519	72.7548	0		1743	36.0154	0		4125	65.7133	0		4838	87.6267	0
3646	127.723	0		3310	144.492	0		2097	58.2698	0		2173	43.7601	0		5112	12.9639	1		6771	140.663	0
2590	53.5781	0		1910	29.6546	0		2562	76.7723	0		1771	8.05233	0		3275	53.277	0		4457	96.9693	0
4074	15.5841	1		3327	107.371	0		2355	60.9236	0		1306	24.7385	0		3402	72.5757	0		5836	166.676	0
2166	32.9648	0		2278	53.3261	0		2445	104.237	0		1848	33.0365	0		3788	55.0124	0		3819	77.7945	0
3090	99.8933	0		3151	95.4696	0		1571	22.6321	0		1814	35.1817	0		4402	81.0939	0		7873	198.341	0
2360	69.9374	0		2512	57.7694	0		2213	59.1546	0		2496	7.16639	1		4203	91.9012	0		12212	297.978	0
2979	75.5062	0		2007	19.0553	0		1589	22.258	0		1865	54.6342	0		3524	74.7725	0		5181	103.378	0
2399	31.2567	0		2154	27.6035	0		2684	14.5062	1		1234	19.6006	0		2561	24.8128	0		5551	93.8983	0
2192	27.357	0		3805	131.052	0		2620	6.77689	1		2131	59.041	0		2481	30.0837	0		3580	58.553	0
2016	31.37	0		2756	94.3157	0		1713	12.5454	0		1250	6.38485	0		3923	87.5537	0		6651	183.215	0
3253	81.2546	0		2675	61.7601	0		1903	63.5777	0		2161	6.72391	1		2903	51.6446	0		8492	34.666	1
2083	23.7753	0		3746	7.17471	1		2784	101.293	0		1336	5.65054	0		3364	107.965	0		4653	73.3172	0
3726	111.906	0		4062	8.00645	0		2782	118.015	0		1824	46.2359	0		3367	105.036	0		4947	48.4545	0
2611	49.9639	0		3495	117.726	0		2235	64.0071	0		2073	6.79139	1		3474	117.923	0		8330	152.158	0
2521	55.0578	0		2555	41.937	0		2114	50.1511	0		1375	8.70068	0		4423	115.646	0		7502	163.604	0
2733	58.0833	0		3780	7.57968	1		3250	5.41317	1		1539	45.7705	0		3925	92.5846	0		6734	7.46551	0
2068	35.4113	0		3535	132.717	0		3027	10.147	1		1878	5.2259	0		4204	7.38409	0		9056	20.0051	1
3089	97.663	0		2795	76.4104	0		2573	85.7325	0		2285	67.658	0		4367	101.635	0		13757	359.564	0
2719	32.2906	0		2711	100.207	0		2686	89.4891	0		2367	5.6451	0		3461	93.5814	0		5937	149.199	0
2150	26.3435	0		2446	29.1468	0		2607	76.0109	0		2395	5.59647	1		4645	166.993	0		8313	169.148	0
2749	82.0662	0		3252	105.454	0		2393	54.9313	0		1911	75.6851	0		5741	7.75891	0		8178	23.4774	1
3709	6.34063	1		3455	130.062	0		2496	79.6974	0		1906	73.9775	0		3733	160.878	0		16021	9.55904	0
3290	10.8949	1		3061	81.6984	0		2673	71.8805	0		2680	62.3602	0		4198	175.092	0		10251	280.679	0
2233	43.2162	0		3163	55.313	0		2995	95.0493	0		2220	9.88439	0		4087	130.066	0		7992	53.1121	1
2446	42.2865	0		2413	58.1386	0		2894	6.48894	1		1616	24.5935	0		4679	173.957	0		10228	54.5478	1
3308	100.088	0		2675	55.469	1		1575	24.2332	0		2432	86.1035	0		2693	50.4286	0		8014	9.09697	0
4253	94.0736	0		3089	59.6582	0		2903	102.379	0		2263	6.13271	0		4690	181.488	0		4408	59.0435	0
2872	70.1419	0		3781	136.502	0		2986	6.80557	0		2151	44.672	0		3885	89.33	0		8794	228.136	0
2939	96.6799	0		2595	61.9695	0		2149	79.7968	0		2074	44.86	0		2606	64.9337	0		5643	133.987	0
4261	6.00709	1		2165	24.3878	0		2779	11.373	1		2133	50.4389	0		4324	147.09	0		14122	343.436	0
4325	26.0182	1		2599	43.3864	0		2655	107.909	0		2693	122.359	0		2652	58.6521	0		8054	218.963	0
3689	8.30554	0		2599	62.43	0		1844	32.6084	0		1647	32.4407	0		4458	168.342	0		11367	288.822	0
2076	16.5856	0		2230	52.1122	0		2110	51.3466	0		1772	41.7435	0		5317	8.63322	0		9633	237.493	0
3765	117.271	0		3123	109.453	0		1902	61.9558	0		1616	21.8998	0		3053	55.1708	0		7018	179.052	0
4129	18.9051	1		2167	36.2068	0		1649	37.8749	0		2129	5.07991	1		3459	102.158	0		4202	64.9841	0
2500	61.8311	0		1760	16.1244	0		1991	42.5345	0		2007	24.1767	0		4621	182.101	0		14584	26.1932	1
3870	14.4772	1		3000	89.7099	0		1945	32.4704	0		1494	7.70783	0		5519	9.41996	1		7575	270.941	0
2722	83.1362	0		1843	38.9205	0		1806	38.7628	0		2395	9.96867	1		2708	59.9448	0		5182	115.383	0
2563	67.2296	0		3505	131.197	0		1852	49.6982	0		993	7.38166	0		4228	10.4732	1		12307	286.899	0
3285	139.205	0		2283	33.6566	0		1544	18.6929	0		3092	11.372	1		3295	136.623	0		12471	6.69505	0
2086	15.1596	0		2915	97.0029	0		3043	6.8523	1		2728	6.37527	1		2565	59.2527	0		8856	9.6342	0
1841	17.3187	0		3518	165.676	0		2825	95.0841	0		2130	7.48833	1		6296	164.653	0		5738	110.389	0
2113	22.2401	0		2214	37.1469	0		1684	13.6375	0		1403	4.64805	0		3356	91.1302	0		6658	7.41308	0
4411	5.47433	0		2418	48.1034	0		3119	117.906	0		2357	96.4784	0		4982	115.024	0		12727	51.7893	1
2368	66.5574	0		1815	37.0329	0		1689	34.8676	0		2236	57.456	0		3877	124.215	0		9072	148.496	0
2926	110.007	0		2249	40.0395	0		1493	19.2565	0		2210	6.0437	1		3999	131.634	0		14465	311.803	0
3555	112.831	0		3918	22.3744	1		2523	112.277	0		1878	10.699	0		2890	51.0735	0		5796	104.559	0
2445	65.6814	0		2539	53.6027	0		2852	7.46299	1		2542	5.91494	0		3234	104.538	0		4826	126.25	0
2696	61.7909	0		4040	7.00622	0		2222	70.1893	0		2148	6.11371	1		3900	139.289	0		8114	145.934	0
1779	22.566	0		1847	30.7926	0		2478	117.557	0		2061	59.0248	0		2945	77.4294	0		3725	34.6201	0
3916	94.8322	0		2479	54.096	0		2567	95.0275	0		2039	47.6001	0		3687	160.58	0		3873	39.9315	0
2189	21.5462	0		2483	65.4432	0		2333	97.0337	0		1204	6.44549	0		2924	87.4822	0		4795	206.551	0
2309	42.5363	0		4232	8.69173	0		1999	71.1691	0		2315	6.90082	1		5059	180.744	0		4357	71.6512	0
3618	8.40692	1		3657	120.938	0		1984	46.1288	0		2067	63.1891	0		3749	177.584	0		9565	6.3706	0
2841	50.6824	0		4061	7.91816	1		2080	35.8954	0		2125	60.149	0		5761	49.6195	1		7776	23.6753	1
2356	33.6567	0		3057	90.1805	0		2450	68.9531	0		1386	5.21233	0		3287	73.1968	0		4871	137.667	0
3336	23.2645	1		2433	64.4325	0		2841	121.187	0		2044	31.2856	0		5032	126.788	0		5046	104.224	0
3983	151.305	0		3531	101.187	0		2269	89.2691	0		2869	117.074	0		3498	54.8921	0		8336	7.88297	0
3595	138.063	0		2203	42.219	0		2017	54.698	0		1277	5.47857	0		3450	108.774	0		4877	175.698	0
2720	62.8578	0		3412	137.086	0		1965	68.9263	0		1818	15.3758	0		5817	6.38038	0		4110	60.5151	0
2104	27.8734	0		2507	69.4561	0		3073	97.5252	0		1816	10.8235	0		4068	125.291	0		7316	220.634	0
2201	28.2244	0		2789	73.362	0		2243	69.1921	0		1798	9.96709	0		3599	81.575	0		4444	59.195	0
2653	47.5758	0		2736	46.824	0		2076	56.3443	0		1276	5.46097	0		3334	38.3562	0		8476	219.603	1
2282	52.2617	0		3407	24.2521	1		2169	45.942	0		1508	12.4014	0		4781	159.445	0		8110	319.799	0
2635	56.7227	0		3551	127.998	0		2003	85.0156	0		2016	87.1561	0		4056	89.7471	0		3699	69.4213	0
2178	31.1497	0		3680	8.43518	1		2724	86.5166	0		1828	48.6206	0		3019	69.8162	0		5919	95.0693	0
3714	126.181	0		3305	95.7635	0		2884	67.4391	0		1542	13.9917	0		3464	80.2957	0		4524	113.004	0
1963	19.4099	0		3084	88.7435	0		1776	36.7202	0		2538	76.1614	0		3034	88.0488	0		4014	69.0466	0
2279	45.6037	0		3114	119.819	0		2294	95.8654	0		1541	6.10874	0		5070	6.36115	1		7740	10.5706	1
3128	95.9446	0		2136	32.5757	0		2012	56.9109	0		2386	5.25124	0		4017	111.79	0		3920	67.8371	0
3541	129.308	0		2314	66.766	0		2180	59.0726	0		3088	6.03366	0		2801	52.8424	0		7856	244.036	0
3161	77.1532	0		3884	7.14464	0		2569	81.6465	0		1680	4.16529	0		2785	42.3388	0		4530	69.3439	0
3061	92.5402	0		2380	52.7923	0		1770	30.638	0		1979	48.7259	0		5162	158.386	0		7393	41.2022	1
2075	38.8892	0		2443	82.6259	0		2993	70.561	0		2050	36.2632	0		3369	95.2719	0		10585	299.858	0
3365	85.4811	0		3037	114.096	0		1861	29.9154	0		2178	44.237	0		4831	119.711	0		6080	172.402	0
2349	46.3767	0		2904	51.52	0		2181	48.9121	0		1307	6.18098	0		4167	111.817	0		6842	204.268	0
2579	65.2283	0		2183	42.6329	0		1982	46.9765	0		1885	49.261	0		2598	53.4536	0		5533	173.505	0
3675	110.382	0		3637	83.5686	0		3098	4.99303	0		1956	43.532	0		3908	116.024	0		6866	242.948	0
3310	103.301	0		3105	110.428	0		1996	72.2204	0		1510	4.21231	0		5818	36.0206	1		7468	233.234	0
2808	83.4286	0		2695	85.7367	0		3297	25.0182	1		1480	19.8351	0		4719	122.723	0		6910	7.36398	0
3705	6.46142	0		4358	110.594	0		1732	57.8175	0		1190	4.34284	0		4184	97.8059	0		6256	24.3768	1
3353	109.85	0		1972	29.6248	0		2823	5.80685	0		1350	5.01865	0		3842	180.881	0		14353	199.062	0
3520	8.55347	1		3013	90.1298	0		3350	6.39969	0		2376	61.2814	0		5627	215.389	0		4383	69.6111	0
2551	52.927	0		3876	51.1889	0		2320	69.8756	0		2028	79.2607	0		4679	145.344	0		4680	61.6645	0
3831	131.391	0		2132	33.4603	0		1704	27.7025	0		2841	8.69739	1		5939	5.86806	0		4840	103.347	0
3423	84.8517	0		1994	21.9852	0		2704	25.7993	0		2587	71.3006	0		4421	134.662	0		4643	54.0608	0
3968	7.12292	0		2932	47.3633	0		2389	50.5295	0		2792	16.6952	1		3086	41.1523	0		7152	31.6413	1
3871	120.317	0		2754	58.3659	0		2741	96.3036	0		3291	5.45149	1		3044	31.5294	0		10334	45.2341	1
2405	47.6964	0		3480	104.681	0		2911	107.127	0		1656	4.51189	0		4733	154.385	0		3556	26.2729	0
2616	59.2368	0		2375	52.3478	0		2765	95.6504	0		1595	5.86495	0		3118	70.4675	0		4481	74.1952	0
2679	31.1355	0		2785	92.6982	0		2143	81.5693	0		1659	20.531	0		4232	162.639	0		3426	63.3716	0
3799	12.6711	1		2275	67.9481	0		1685	28.628	0		1781	51.6608	0		5791	98.0882	0		6251	141.328	0
2761	58.0816	0		3464	123.537	0		1711	31.3668	0		1804	21.6261	0		4741	101.144	0		7547	117.812	0
2657	54.529	0		2480	60.1654	0		2969	14.3411	1		1971	5.09829	0		3691	158.837	0		3792	33.819	0
3304	49.3394	0		3031	119.985	0		2003	64.2742	0		1671	39.7425	0		4623	127.345	0		7268	20.6785	1
4800	17.6022	1		2336	30.8773	0		2764	90.6654	0		1678	93.6238	0		2914	61.7855	0		4036	70.8114	0
3965	5.74337	1		4173	18.5584	1		2693	70.1729	0		2244	7.40972	0		3019	60.7094	0		3705	75.0268	0
4357	22.8115	1		2343	35.1713	0		1907	33.9596	0		2259	57.9632	0		3468	64.1589	0		4212	91.1586	0
3231	93.8611	0		2324	20.2563	0		2800	8.07704	1		1508	83.6716	0		5669	7.33183	0		6621	182.975	0
4245	18.1737	1		2517	64.664	0		2627	92.6339	0		2330	87.3364	0		5015	181.054	0
2300	37.2846	0		3713	87.5837	0		2531	49.1693	0		2305	68.8572	0		4968	153.559	0
3812	8.09942	0		3417	126.817	0		1670	32.5514	0		2204	6.7623	1		5537	25.8035	1
2873	72.133	0		2704	73.554	0		2500	107.337	0		3186	5.082	0		5733	9.03134	0
2568	62.3981	0		2550	69.5292	0		2565	98.3607	0		1452	6.86147	0		2633	67.1942	0
2906	9.21054	1		2902	94.8751	0		1660	41.855	0		1759	8.76299	0		5188	193.09	0
3039	94.6693	0		2880	89.9335	0		1941	25.2183	0		2008	8.27295	0		4181	118.154	0
2461	33.8929	0		3445	5.79129	0		2479	111.632	0		2493	5.47058	0		5016	150.074	0
3552	5.51449	0		2283	43.3653	0		2107	48.2766	0		1836	63.0505	0		3785	106.532	0
3938	19.4303	1		3906	17.8797	1		2534	21.232	0		1894	50.9758	0		3981	115.981	0
2518	51.3677	0		3876	6.91697	0		1987	39.5139	0		2286	7.94688	1		4079	139.889	0
3289	87.9598	0		2750	99.2691	0		2710	6.7441	0		1559	11.85	0		3507	89.8439	0
2588	41.2179	0		3340	105.858	0		2291	17.3612	0		2287	11.7853	0		3058	51.3576	0
2227	48.2893	0		3789	156.937	0		2811	8.53015	1		2650	6.97559	0		5018	130.009	0
3082	110.053	0		2807	96.4308	0		1967	69.9774	0		1957	70.7169	0		2985	46.8616	0
3081	96.1212	0		2535	51.9314	0		2550	76.6419	0		1904	82.8074	0		4796	182.608	0
3304	114.844	0		2384	70.4908	0		2304	58.2931	0		1791	58.6497	0		4616	150.747	0
2951	68.0951	0		2326	60.6548	0		1855	44.3113	0		1543	7.31437	0		3051	55.4284	0
3478	142.683	0		2476	162.595	0		2807	23.0435	1		1946	58.0055	0		2755	41.9583	0
2964	81.403	0		3315	149.581	0		1993	57.651	0		1698	155.399	0		3803	89.9459	0
1814	33.9741	0		3954	30.5056	1		2960	127.244	0		2451	60.5795	0		4398	123.512	0
3473	115.673	0		2802	92.0035	0		2974	52.506	0		2354	56.357	0		3970	88.6255	0
3986	9.23948	1		4130	6.42589	0		2021	40.8088	0		2194	6.06248	0		3511	73.5056	0
4169	8.104	1		3640	168.082	0		1898	29.8617	0		2523	93.0744	0		5662	22.6602	1
3370	134.145	0		3618	6.43054	0		3015	13.5471	1		1848	49.2715	0		2828	44.7919	0
2632	92.5849	0		2538	93.5016	0		1553	25.9235	0		2653	77.0207	0		4694	164.068	0
2008	27.1384	0		2798	46.0343	0		1902	9.75767	0		2455	6.18119	1		5354	118.342	0
3583	154.772	0		2652	75.8735	0		2410	34.3172	0		2336	8.91662	0		5550	151.91	0
3353	76.2049	0		2473	80.4816	0		3078	92.719	0		1690	9.84886	0		4111	117.014	0
2539	43.4634	0		3277	126.788	0		1658	23.9306	0		2360	5.25865	0		5357	115.126	0
3853	11.9676	1		3123	78.2128	0		1819	44.3534	0		1682	61.6433	0		4453	168.964	0
2776	66.8324	0		2325	43.0132	0		1943	34.9584	0		2594	79.989	0		3100	61.466	0
3583	121.722	0		3356	13.802	1		2112	74.6624	0		1461	4.05549	0		3438	84.7482	0
4364	6.3658	0		2671	42.9997	0		1484	23.0949	0		1822	14.1947	0		4082	138.772	0
4289	23.6498	1		2479	62.0281	0		2483	10.0124	1		1387	4.30908	0		3166	55.3454	0
2290	29.6601	0		3591	162.123	0		2680	5.49691	1		2379	7.47492	1		4758	154.122	0
2328	30.8486	0		2169	55.6323	0		1559	20.6027	0		1320	8.45284	0		5337	141.352	0
3621	16.9344	1		2336	52.5955	0		3048	16.3187	1		1991	35.2318	0		2535	43.1126	0
2117	29.6865	0		2926	76.1754	0		1848	48.6132	0		1759	44.1476	0		4483	165.003	0
2178	40.0008	0		3474	107.149	0		2736	19.7955	1		1402	5.95259	0		3102	87.4556	0
2233	22.7188	0		3332	112.887	0		3463	12.8676	1		1465	37.5079	0		6087	180.801	0
2045	34.4542	0		3127	113.801	0		1642	18.4093	0		2178	62.4004	0		2625	60.0907	0
4010	16.394	1		3549	25.3487	1		1832	20.4617	0		1897	51.3219	0		4174	109.188	0
2255	55.4047	0		3284	94.4214	0		2023	72.5855	0		1509	10.0225	0		2984	53.513	0
2222	21.9098	0		3466	7.54801	0		1990	39.9023	0		2737	5.42938	1		3001	44.2069	0
2460	47.028	0		3040	73.9769	0		2971	68.5278	0		2381	5.08558	1		5914	168.015	0
4136	7.97679	0		2524	41.8158	0		1943	59.8516	0		2414	5.67448	0		2809	46.576	0
3848	58.6473	0		3670	72.3431	0		2707	101.562	0		1635	34.1896	0		5480	119.947	0
2260	44.2119	0		1843	33.2846	0		2487	96.6667	0		2692	105.41	0		6137	18.4305	1
2226	69.1329	0		2550	41.5073	0		1926	40.4343	0		1846	6.76123	0		3010	72.3802	0
2153	53.0436	0		3455	119.47	0		1641	11.7266	0		2051	71.7378	0		3577	73.679	0
2429	29.2553	0		3734	132.05	0		2281	72.4665	0		2382	5.82719	0		3102	57.5098	0
2551	67.8513	0		1989	28.4895	0		2656	95.7901	0		2171	43.2795	0		3861	91.4493	0
2308	24.9105	0		3897	10.8356	1		2587	124.156	0		2122	121.499	0		2651	44.8534	0
4393	10.8576	1		2381	57.963	0		2786	5.63002	0		2041	6.90769	1		2856	56.2583	0
3794	96.3538	0		3382	76.9116	0		2899	6.93685	1		2437	98.7372	0		2659	36.7435	0
4158	116.09	0		2651	49.8004	0		2049	50.9872	0		3066	8.45206	1		3428	61.2916	0
3144	104.456	0		3877	135.234	0		2409	8.42814	1		2708	95.3569	0		3533	77.3127	0
2901	70.1679	0		2455	66.0038	0		2322	79.4219	0		2184	5.95249	0		3407	63.7405	0
2106	25.7961	0		2688	89.6835	0		1724	33.601	0		2332	7.8387	0		3158	51.6745	0
3273	92.2846	0		2268	53.1943	0		1732	38.2308	0		1553	29.2092	0		3044	53.3948	0
1989	26.1324	0		2622	136.604	0		2965	4.8123	0		1958	5.28628	0		5013	133.215	0
1975	25.2291	0		2515	65.0875	0		2156	84.4463	0		2086	9.40771	0		5712	9.5162	1
2160	27.2617	0		2569	27.1866	0		2700	7.37456	1		1339	5.33363	0		5547	8.31461	0
2256	14.6991	0		1868	25.4558	0		2562	101.066	0		2547	5.54521	1		5149	172.067	0
2090	27.7189	0		2047	36.8291	0		2158	42.5998	0		1308	19.4383	0		3088	73.4192	0
1987	26.6295	0		2341	48.2123	0		3285	28.3898	0		1767	69.312	0		5923	132.915	0
2769	78.8418	0		2309	51.5238	0		2246	67.6557	0		2740	90.8084	0		2780	60.4246	0
2725	37.2085	0		2590	225.157	0		2872	71.4923	0		2338	68.3988	0		4158	111.308	0
2669	43.4988	0		1904	35.8955	0		1726	24.5212	0		1463	30.455	0		3330	83.609	0
3715	107.814	0		2373	52.1902	0		2192	75.9674	0		2250	6.32786	1		5138	140.796	0
3697	10.5109	1		2631	57.5493	0		2935	12.6631	1		1433	7.24339	0		4106	135.639	0
2596	56.6004	0		2048	15.3236	0		3249	165.278	0		1406	6.37436	0		5450	162.228	0
4392	8.22696	1		3686	7.73554	1		3193	31.4223	1		1906	28.64	0		3481	110.307	0
2899	60.0835	0		3246	122.068	0		1616	36.3508	0		1897	92.6465	0		3363	106.068	0
2306	20.3281	0		2230	43.3216	0		1712	20.148	0		1864	6.03409	0		3299	62.8084	0
3858	16.8838	1		2064	20.5235	0		1994	66.2398	0		2485	108.787	0		3700	101.034	0
2137	18.7173	0		1872	27.3527	0		1449	35.5862	0		2111	88.9219	0		3634	88.3765	0
3957	5.61164	0		1957	17.343	0		2057	46.4265	0		2472	5.574	0		3777	76.9275	0
2300	37.8856	0		2811	95.3951	0		1700	23.2108	0		1703	19.9477	0		4180	125.244	0
2040	25.7606	0		2080	54.0789	0		3012	39.6065	0		953	6.05994	0		3123	69.2544	0
2248	33.8011	0		3382	150.319	0		2031	50.5638	0		1437	8.52791	0		3074	89.698	0
2459	50.097	0		2923	73.1828	0		2045	47.6619	0		1436	5.37425	0		3470	59.685	0
2446	44.2337	0		4375	17.7193	1		2930	139.166	0		979	6.10582	0		3679	86.7795	0
3545	16.523	1		3686	6.39018	0		1631	34.1988	0		1889	26.3908	0		3217	60.5885	0
2439	50.0663	0		2146	23.5079	0		2116	56.4254	0		2322	6.77656	0		3794	115.44	0
2320	36.9671	0		2782	56.1649	0		1829	33.8722	0		2120	51.9926	0		2518	47.168	0
2031	20.8627	0		2861	100.433	0		1890	35.3671	0		1284	4.36436	0		3302	55.3463	0
3893	7.91803	1		2414	49.8364	0		2285	69.1417	0		1316	6.42808	0		3259	80.8748	0
3528	12.4568	1		3259	18.5078	1		2325	72.9679	0		2014	38.5031	0		5076	177.547	0
2946	52.9062	0		3186	99.8998	0		1977	32.563	0		2342	23.9251	0		3079	89.4194	0
3735	81.0008	0		3747	7.05468	0		1952	41.0775	0		2069	10.9356	1		5082	20.2857	1
2055	14.5541	0		3414	127.014	0		3228	6.35908	1		1961	67.336	0		5033	10.4583	1
1776	20.2686	0		3482	80.3569	0		2295	119.605	0		1630	16.3129	0		4540	21.5819	1
3174	82.4398	0		2854	64.7491	0		1516	38.7705	0		2066	80.8386	0		3988	126.985	0
1633	15.5219	0		3095	114.421	0		1858	46.7397	0		1423	5.37149	0		3160	59.5411	0
2212	20.729	0		2384	38.7215	0		1824	35.4415	0		1861	14.8241	0		2832	56.2296	0
2426	19.8613	0		2824	67.1745	0		2452	79.8099	0		1772	14.266	0		3524	53.1454	0
3774	76.4869	0		2681	44.5921	0		1469	18.2308	0		2563	6.02537	0		3978	95.3153	0
2704	54.9972	0		2776	73.8789	0		2337	66.5202	0		1482	7.76595	0		3452	156.36	0
4100	88.857	0		3448	93.7955	0		2371	76.6583	0		1668	38.7647	0		2977	83.1568	0
3741	7.43958	1		2276	36.398	0		2457	79.8471	0		1777	47.6848	0		2961	79.8752	0
2380	35.6065	0		2496	63.0196	0		1985	55.8272	0		2302	52.984	0		4374	146.784	0
1860	16.255	0		2132	33.1163	0		2801	99.1663	0		1482	14.0139	0		3238	61.1995	0
2183	31.9557	0		1940	19.3255	0		1849	48.0249	0		1597	28.6775	0		2953	63.589	0
3433	62.0832	0		2310	31.3953	0		1946	29.8922	0		4222	6.48349	0		4940	16.5697	1
2625	59.2411	0		3718	111.039	0		1968	58.3103	0		1863	56.0101	0		3430	91.1231	0
3276	66.9365	0		3307	121.152	0		2238	112.109	0		1675	22.7017	0		5369	180.214	0
3534	85.1234	0		3733	17.96	1		2358	97.9715	0		2050	84.7031	0		2975	45.5307	0
2661	32.1504	0		2014	39.4865	0		1749	27.2347	0		2414	72.9555	0		2574	58.1277	0
3293	88.712	0		2702	106.57	0		1316	19.0756	0		2013	41.1949	0		4703	136.806	0
2589	56.5661	0		2431	52.0516	0		2733	113.448	0		1923	47.1506	0		3049	49.5552	0
3739	9.4105	1		2073	41.8129	0		1914	38.105	0		1220	8.17856	0		3863	123.553	0
3086	68.3141	0		3700	89.6277	0		1730	27.2307	0		1643	9.99979	0		3774	89.5505	0
2319	25.1597	0		2238	36.9368	0		2318	72.6246	0		1756	15.3289	0		3726	113.545	0
3609	10.2203	1		3661	135.172	0		2006	32.2771	0		1514	19.74	0		4720	128.094	0
3504	91.0777	0		3947	15.6086	1		2291	169.985	0		2828	7.23008	0		3287	45.9045	0
3690	98.5701	0		2726	120.587	0		2338	59.459	0		1506	14.4451	0		5165	137.236	0
2972	47.536	0		3442	116.364	0		2388	62.6537	0		3019	5.28	0		3976	113.198	0
1727	19.8271	0		2386	46.4986	0		3106	11.3511	1		2946	29.8712	0		4876	117.69	0
4097	16.971	1		3774	146.569	0		2987	65.672	0		2236	81.6365	0		2708	35.8652	0
2735	41.488	0		2301	70.5997	0		1580	30.12	0		1629	53.4123	0		5328	144.688	0
2950	71.4474	0		3747	22.483	1		1975	24.5701	0		864	7.91833	0		4382	104.101	0
3581	88.4098	0		1899	38.8201	0		2632	69.0082	0		1894	72.9265	0		3385	63.3062	0
2124	44.3722	0		2504	48.2533	0		1930	47.7203	0		2031	61.5894	0		3203	68.8144	0
2844	60.6123	0		2652	52.4448	0		2758	6.02388	0		1546	52.5003	0		4234	105.154	0
3773	10.7515	1		3447	131.983	0		3437	83.8035	0		2259	103.297	0		3978	90.2317	0
2917	73.0464	0		4101	154.705	0		2829	87.1249	0		1859	5.2484	0		4738	114.779	0
2917	75.2578	0		2153	66.8952	0		2043	54.9727	0		1330	6.49038	0		3073	69.3101	0
2369	48.1463	0		2165	50.7247	0		2627	94.1152	0		1849	22.5775	0		4341	148.486	0
3218	69.2388	0		4014	140.192	0		1865	29.1029	0		1604	14.142	0		3694	84.9824	0
2335	32.4499	0		2284	55.3822	0		3367	5.94246	0		1695	7.04419	0		3036	66.6872	0
2393	26.7011	0		4568	158.386	0		2406	92.1193	0		2558	89.8593	0		4909	157.467	0
2438	49.9283	0		3493	15.1307	1		1968	40.4993	0		1335	14.6948	0		3810	106.057	0
2454	36.5622	0		2689	60.9886	0		3181	7.30847	1		2158	6.81399	1		3837	114.418	0
2373	32.4396	0		3431	133.99	0		2944	15.6623	1		2216	5.9369	0		4448	94.818	0
2720	45.3801	0		3504	140.567	0		2205	58.1176	0		2573	77.78	0		4272	128.986	0
4092	5.49912	0		3736	137.292	0		2029	53.8224	0		1884	10.0113	0		5292	19.3251	1
2571	46.608	0		3597	143.572	0		2225	89.2581	0		1591	210.781	0		4676	155.014	0
2396	28.4379	0		2135	48.3379	0		2575	81.2952	0		2538	76.4433	0		4731	7.14656	0
2232	39.1865	0		2494	53.8517	0		1715	31.9429	0		1839	11.5167	0		5299	9.32506	1
2665	46.0512	0		2500	55.4883	0		1608	30.5368	0		2018	7.10438	1		3689	119.514	0
2243	35.9957	0		4045	6.97705	1		2856	7.06735	0		1909	54.3199	0		3870	121.426	0
2390	32.1869	0		3384	93.091	0		2691	7.76268	0		1833	7.39146	0		4719	130	0
3652	85.2063	0		3319	100.053	0		2793	116.124	0		3560	76.7665	0		4790	132.044	0
2040	38.996	0		2285	61.2161	0		1574	26.5708	0		1997	6.69559	1		4185	103.492	0
2808	104.832	0		2189	49.9725	0		2682	15.7726	1		5360	168.192	0		5891	17.9418	1
3697	16.8177	1		3282	118.148	0		3335	136.259	0		1395	5.35332	0		3083	84.6421	0
2465	46.001	0		3886	15.4937	1		2725	107.654	0		2487	60.7889	0		3594	74.817	0
3810	5.67418	0		3455	116.374	0		2032	52.4875	0		1945	53.8704	0		3041	77.8832	0
2580	60.7072	0		3458	131.29	0		2567	98.1675	0		1902	37.8225	0		4646	124.758	0
2637	66.2621	0		2617	104.99	0		3292	62.4435	0		2075	7.25914	0		5103	7.96482	1
3855	6.29391	0		2080	49.1935	0		2617	102.356	0		2183	7.24693	1		4196	141.326	0
3117	109.473	0		3122	90.5221	0		2429	62.0667	0		1414	6.41946	0		4969	165.933	0
3079	91.0029	0		3836	121.731	0		2103	54.7911	0		1670	10.6318	0		5031	123.454	0
2486	50.1237	0		3519	111.739	0		2926	100.316	0		1478	57.4357	0		2769	36.4481	0
2118	43.7228	0		3216	134.795	0		2372	91.6398	0		1322	5.66453	0		4499	153.235	0
2138	57.2164	0		3723	127.656	0		2105	99.7123	0		2398	100.523	0		3084	101.302	0
4088	25.1235	1		4205	10.0988	1		2804	91.887	0		1943	18.2947	0		4194	126.554	0
3052	87.3427	0		2629	37.1152	0		2793	8.28766	1		2233	6.2023	0		2911	48.2779	0
3036	83.4868	0		2864	77.4988	0		3018	19.174	1		2767	120.148	0		3701	83.3601	0
3543	124.477	0		4064	53.8432	0		1776	44.9178	0		1490	6.6684	0		3210	36.4781	0
2039	46.0257	0		2069	53.3176	0		1980	50.964	0		2611	106.408	0		3655	121.794	0
2242	25.8776	0		3652	106.149	0		1835	36.596	0		1989	5.93713	0		3174	67.8398	0
3241	112.805	0		3065	116.415	0		2093	45.2193	0		1231	6.01981	0		4643	21.2755	1
4201	93.2567	0		3675	7.25847	0		2193	45.7991	0		2035	52.4255	0		5125	26.5427	1
3509	95.7705	0		3800	6.18519	0		2117	70.2958	0		2508	6.73525	0		3874	101.766	0
2111	37.6336	0		2845	75.3023	0		2633	105.968	0		2180	5.29198	0		3878	126.707	0
2172	63.9508	0		2996	109.479	0		2285	85.7488	0		2521	76.4949	0		3658	104.075	0
2220	64.8364	0		4129	6.25615	0		2493	80.3424	0		1380	5.16213	0		4401	6.12873	0
4279	70.8484	0		3233	127.981	0		1850	46.1202	0		1464	25.0714	0		6033	33.6523	1
2674	50.1831	0		2104	21.3759	0		1691	31.9728	0		1280	7.0013	0		3382	72.8549	0
2439	59.6635	0		3492	144.683	0		2000	64.1773	0		2430	19.5757	0		4874	148.628	0
4013	87.7344	0		4024	18.5723	1		2068	46.0772	0		1878	40.5192	0		3537	108.281	0
3009	101.667	0		3171	68.3253	0		2733	45.9404	0		2239	6.95034	1		4280	140.644	0
2539	73.9364	0		2710	84.0954	0		3025	6.80972	0		1824	48.7404	0		4723	94.5292	0
3749	26.978	1		3636	6.35712	0		2222	61.8875	0		1903	5.44059	0		4768	157.509	0
2655	103.62	0		4131	21.5759	1		2130	80.21	0		1840	35.2452	0		4246	132.897	0
3491	135.08	0		3710	99.1821	0		2322	65.2166	0		2806	11.9493	1		2979	94.6471	0
3504	7.94785	1		2510	39.822	0		2683	96.424	0		2670	8.82978	0		5788	171.845	0
2288	68.6657	0		2283	25.6924	0		3073	8.40903	0		2196	6.38319	1		3952	87.5133	0
3605	118.072	0		3030	75.1081	0		2689	121.5	0		1426	5.79589	0		4281	166.469	0
2428	84.5762	0		3516	102.706	0		2307	87.4525	0		1589	49.048	0		3015	91.1097	0
3894	20.7145	1		2568	75.807	0		2175	76.6661	0		1799	43.3587	0		2896	65.1154	0
4498	7.37732	0		3326	12.692	1		3003	6.47716	1		1904	6.059	0		3212	72.685	0
2436	31.3542	0		2316	34.2365	0		2555	7.64063	1		2063	64.6923	0		4856	148.748	0
2187	31.197	0		3466	122.036	0		2535	102.027	0		1745	45.0402	0		4569	138.424	0
4578	6.51956	0		4201	136.829	0		2211	52.8635	0		2182	7.56354	1		4414	123.279	0
1922	24.479	0		3455	137.326	0		3106	7.39876	0		1840	21.5517	0		3979	93.2765	0
2765	84.8272	0		2812	82.2038	0		1779	32.9043	0		2709	132.28	0		3477	73.7733	0
2534	49.6125	0		2589	62.8383	0		2422	51.3359	0		2713	5.83805	0		3486	77.5953	0
3753	134.67	0		2241	45.7421	0		2421	95.4298	0		1639	13.405	0		5172	35.8769	1
2462	33.0624	0		2066	30.8884	0		2747	19.5239	1		1429	39.342	0		3031	67.5675	0
2417	89.5095	0		2182	25.2193	0		1394	32.1172	0		1334	17.6845	0		3562	96.9211	0
4126	23.1758	1		4088	15.7557	1		2052	60.6645	0		1375	15.1675	0		3299	78.1426	0
3673	86.4124	0		3382	101.834	0		2576	6.76427	0		1316	15.6458	0		3824	108.561	0
4226	97.7785	0		1894	34.2571	0		3192	6.90629	1		1975	42.5276	0		4697	140.125	0
2141	61.4892	0		2283	46.1565	0		1436	31.3941	0		1614	30.5432	0		3158	68.647	0
4225	6.1435	0		2685	68.9294	0		2594	110.865	0		2309	79.5855	0		3379	116.925	0
2245	23.7248	0		2706	69.3664	0		2470	79.6875	0		1399	16.8795	0		4258	173.086	0
2746	80.9615	0		2463	42.4681	0		1912	13.2729	0		2225	57.3645	0		3340	108.03	0
2500	45.7187	0		2215	31.8615	0		1992	32.2972	0		1910	40.9445	0		3158	72.5251	0
2438	59.0252	0		3334	123.976	0		3147	6.91244	0		1639	16.398	0		3258	155.039	0
3374	100.201	0		2764	46.9308	0		1833	20.8909	0		2554	7.86366	1		4680	146.755	0
3616	103.906	0		3354	69.529	0		2473	116.604	0		2516	5.99451	0		3159	92.9562	0
3235	104.179	0		4022	156.733	0		2999	9.54779	1		2538	6.76951	0		3265	130.114	0
3944	9.70288	0		3171	138.855	0		2041	35.7841	0		2179	6.41347	0		3357	66.4118	0
2060	52.533	0		2147	29.7323	0		2250	103.044	0		2388	7.00434	0		5038	154.834	0
2447	50.6386	0		3421	14.5663	1		2074	91.8356	0		2255	102.493	0		4120	113.828	0
2332	35.0279	0		3110	115.259	0		2646	66.4472	0		1267	4.88411	0		3046	69.7548	0
2488	98.1653	0		2117	39.808	0		2560	6.82515	0		2253	7.24425	1		3758	55.6185	0
2165	23.5081	0		3310	152.946	0		2590	116.141	0		2868	6.66282	0		3429	68.9072	0
4108	6.0062	1		2068	37.3554	0		2030	52.0917	0		2066	90.1277	0		4274	80.4831	0
4005	28.9139	1		2606	66.7269	0		2276	77.0383	0		2121	85.5533	0		3488	85.6404	0
2331	39.9358	0		2300	26.1963	0		2074	65.2431	0		1220	6.50028	0		4168	107.003	0
2487	43.9682	0		3144	122.051	0		1688	29.7081	0		1627	48.5564	0		5992	17.4915	1
2378	39.5196	0		2514	56.7067	0		1613	16.7166	0		1964	71.6152	0		5318	6.10051	1
2535	54.4929	0		3075	81.4152	0		1871	52.9145	0		2236	6.1919	1		3800	111.672	0
2463	27.9783	0		2696	65.3116	0		2050	75.7859	0		1452	17.1926	0		4082	124.888	0
3644	112.967	0		2174	40.5921	0		2211	55.4837	0		2025	83.8211	0		5125	146.424	0
2612	67.6245	0		2746	93.609	0		2412	111.849	0		2068	8.04315	0		3062	71.6793	0
3707	13.685	1		2292	50.0629	0		2282	71.3681	0		946	5.66221	0		4010	123.879	0
2157	30.1564	0		2995	133.776	0		2640	110.407	0		2157	65.027	0		5277	160.535	0
2192	20.3123	0		3100	52.3435	0		2925	81.5851	0		1835	41.0541	0		3305	92.0646	0
4395	103.321	0		3631	127.888	0		1992	55.1963	0		1104	6.31593	0		3364	88.2281	0
4709	6.44559	1		1945	32.5697	0		2840	13.15	1		1303	21.983	0		2961	36.7508	0
2182	31.2382	0		2180	34.917	0		1877	46.9535	0		1070	9.24737	0		2821	52.4228	0
3215	13.6433	1		2992	99.4535	0		2764	103.839	0		1850	57.8356	0		3757	119.576	0
4331	7.79988	0		2126	25.4415	0		1764	33.7706	0		1750	26.9508	0		3696	134.682	0
2345	36.1167	0		2272	60.1405	0		3520	7.11075	1		1863	36.8032	0		3046	45.399	0
3317	116.376	0		3474	118.484	0		1902	26.4049	0		1577	22.6659	0		5297	7.48561	1
2085	31.2363	0		2526	52.8595	0		2162	58.9083	0		2058	59.8183	0		5510	20.0707	1
4023	13.3955	1		2314	39.4918	0		1785	30.9741	0		2246	53.466	0		4785	115.172	0
4218	127.407	0		3791	167.06	0		2183	85.3775	0		1256	14.0082	0		3176	95.9265	0
3632	7.53611	1		3431	140.84	0		1922	47.8827	0		2257	106.056	0		2836	31.242	0
2325	30.1606	0		2225	74.03	0		1821	29.2484	0		2098	8.17499	0		5117	159.139	0
3909	12.8331	1		2708	53.194	0		1796	26.6537	0		1218	9.79735	0		4110	93.0038	0
3179	102.257	0		2249	71.2077	0		2835	166.044	0		1404	4.19524	0		3600	93.8038	0
2311	52.017	0		3687	143.11	0		2711	100.466	0		816	23.2145	0		3578	105.91	0
2572	31.7462	0		1983	34.0669	0		1568	19.1368	0		1612	12.066	0		3233	38.1212	0
2193	23.9215	0		4250	16.8834	1		2455	96.5326	0		1235	5.50601	0		2486	25.894	0
3270	107.145	0		2356	29.0746	0		3000	105.663	0		1274	13.6366	0		3173	59.0643	0
2367	42.6578	0		2740	83.6185	0		2443	85.1006	0		2515	6.57855	1		3771	98.3115	0
3887	128.916	1		2084	28.3937	0		2470	117.358	0		1853	7.01564	1		7149	206.155	0
2882	97.5762	0		3827	149.279	0		1859	41.5701	0		1298	10.9575	0		5158	119.438	0
1887	24.4382	0		2195	57.9562	0		1986	30.9247	0		1296	9.22473	0		4268	108.306	0
2193	27.0397	0		2661	83.3413	0		1863	15.3388	0		1919	72.5583	0		4855	158.721	0
2181	44.139	0		2348	71.0025	0		1584	26.8407	0		2077	8.75844	1		2725	25.8103	0
2032	21.7936	0		2684	93.9191	0		1451	33.2442	0		2705	5.83871	0		2720	29.4939	0
3789	15.8167	1		2116	29.4464	0		2659	93.2048	0		1475	5.15833	0		5708	10.7847	1
2290	37.843	0		3009	110.858	0		2050	68.6634	0		1930	38.7301	0		4916	180.376	0
2328	22.0425	0		2871	108.316	0		1852	62.7639	0		1283	5.89813	0		3425	80.319	0
3403	89.015	0		4010	5.71202	0		1874	39.6682	0		2084	14.9717	1		5155	150.298	0
3774	133.692	0		2191	45.9703	0		2361	86.7439	0		2594	6.62112	1		5890	172.015	0
3420	101.345	0		2950	59.2701	0		1598	29.0562	0		1765	57.7532	0		4000	101.997	0
2786	74.7766	0		3295	107.191	0		1848	71.3048	0		1549	6.48588	0		6206	42.9777	1
2916	92.4121	0		3047	95.7255	0		1834	50.4268	0		2166	52.6468	0		5626	7.3366	0
2947	52.024	0		2154	28.1629	0		2167	49.2942	0		1234	5.8252	0		3284	72.7223	0
2969	59.597	0		2802	79.455	0		2205	33.5258	0		1252	25.0702	0		6088	7.83775	0
2338	32.7026	0		3832	15.1975	1		1911	41.3744	0		2654	6.83365	0		5618	139.23	0
2126	36.5719	0		2059	15.5207	0		2799	132.595	0		1901	60.297	0		4074	75.0192	0
2441	40.1187	0		2193	31.4153	0		1467	35.1326	0		2052	6.2581	0		3188	35.1422	0
2032	26.277	0		2503	44.3248	0		2307	121.741	0		2031	5.86729	1		3186	48.5476	0
3542	126.617	0		2298	60.4823	0		3110	14.2312	1		1937	67.4209	0		4042	111.648	0
3911	106.316	0		1898	19.4438	0		3092	32.6134	1		2232	5.67925	0		2852	52.4939	0
2503	29.294	0		3370	116.624	0		1926	104.433	0		2434	7.45866	1		3608	101.364	0
1869	23.1897	0		3106	101.227	0		2509	104.617	0		1413	23.7417	0		2851	42.8234	0
3241	106.7	0		2998	81.9154	0		2508	9.30712	0		1927	66.9641	0		3756	107.567	0
3529	116.317	0		3872	179.757	0		2339	128.241	0		2145	7.29721	1		2784	28.1166	0
2405	44.4266	0		2718	85.9784	0		2732	7.30135	1		2017	69.5126	0		3289	64.0481	0
4112	124.284	0		2547	53.7018	0		2156	64.121	0		2379	4.96505	0		2679	32.9238	0
2018	23.9852	0		3722	131.647	0		2169	83.6231	0		2527	110.994	0		2969	52.7417	0
3984	7.95681	1		3313	133.171	0		1980	66.4014	0		1800	82.7761	0		4560	102.634	0
3330	96.112	0		3653	13.5601	1		2734	109.992	0		2547	10.9082	1		3443	133.733	0
3019	46.0999	0		3388	108.672	0		2838	7.86997	0		2100	8.26513	1		3983	12.7933	1
2013	36.7231	0		2916	84.9414	0		1637	39.5523	0		1499	11.0277	0		5044	152.421	0
3070	53.1636	0		2104	45.9089	0		2742	120.357	0		1891	19.767	0		4264	142.139	0
1926	26.6864	0		3828	153.347	0		2678	94.094	0		1675	8.98528	0		4883	20.1601	1
3973	109.169	0		2650	96.0703	0		3204	111.59	0		2320	9.82726	0		5179	23.9588	1
2822	102.42	0		3306	76.677	0		3153	15.4154	1		1318	4.32866	0		5657	7.06397	0
3452	95.0884	0		2133	20.4784	0		2409	73.2868	0		1788	72.635	0		5171	32.8014	1
2088	35.1426	0		3823	114.311	0		2976	33.4032	1		1741	18.4875	0		5143	7.54175	1
3107	83.1212	0		3364	6.58323	0		1713	32.01	0		1542	53.1943	0		5700	15.3869	1
3082	62.4083	0		3290	87.8901	0		2214	74.77	0		1877	30.0992	0		5412	190.652	0
2876	97.5375	0		2772	56.3151	0		2153	75.0752	0		2408	7.60838	1		5689	16.0219	1
2089	28.3926	0		2944	81.839	0		3234	8.30901	0		1842	17.443	0		3671	132.918	0
2481	48.6227	0		3714	8.21964	1		2775	10.415	1		1474	5.46648	0		3114	68.6716	0
3526	116.784	0		4383	28.6519	1		2425	113.401	0		1651	11.0937	0		4142	97.6972	0
3833	16.8635	0		2750	64.298	0		2793	8.57738	1		2836	11.5981	0		3246	67.083	0
2386	46.6854	0		3372	67.6972	0		2050	49.5742	0		1109	7.38639	0		4852	138.287	0
3507	105.542	0		2228	65.0588	0		2121	46.0862	0		2320	62.1461	0		2916	63.7822	0
2186	35.1182	0		2645	53.346	0		2792	109.331	0		2263	46.5707	0		3783	65.3645	0
2172	34.6059	0		2285	27.739	0		3804	9.70488	1		1553	17.3951	0		3372	106.81	0
3475	389.473	0		4046	9.00596	0		2440	8.81407	1		1278	4.02078	0		3812	149.182	0
2289	64.6193	0		1849	47.3039	0		1928	34.7521	0		1341	7.28861	0		3434	81.5814	0
2448	67.4681	0		2799	90.8137	0		2008	46.8428	0		1768	20.1974	0		2621	38.9449	0
2352	35.88	0		2623	91.4994	0		2295	91.0305	0		2176	6.16366	1		3135	94.5198	0
3904	19.0766	1		4218	129.232	0		2228	67.0948	0		1537	10.0844	0		5812	182.143	0
3713	95.8901	0		2270	40.3464	0		3094	9.08006	0		1197	6.64435	0		3330	106.203	0
3606	111.925	0		2346	34.2588	0		2056	49.6762	0		1343	6.20915	0		3072	76.5373	0
4079	6.36477	1		2638	77.1273	0		1755	77.773	0		1394	42.3626	0		2609	48.8013	0
3491	105.889	0		2748	51.561	0		2510	113.066	0		2129	7.37765	1		4542	127.816	0
3301	92.5437	0		3773	135.95	0		2989	6.52456	1		2120	102.429	0		5791	195.149	0
3692	106.02	0		3579	91.0112	0		2171	43.3027	0		1612	39.5455	0		4565	140.452	0
2352	55.4267	0		2585	65.2801	0		1877	35.5534	0		2095	56.985	0		5035	6.00155	0
2225	48.4739	0		3241	106.164	0		2741	46.8102	0		1445	40.113	0		3982	105.899	0
2455	43.7835	0		3397	132.03	0		1968	306.276	0		2203	5.29971	1		4147	146.577	0
3256	109.129	0		2911	95.3846	0		3504	20.1367	1		2039	12.7306	0		4048	110.231	0
3481	100.943	0		3413	131.896	0		2163	38.0228	0		1280	7.221	0		4640	178.496	0
3161	107.375	0		3937	134.127	1		1919	47.7712	0		2775	92.4433	0		3910	124.094	0
2782	31.4571	0		4147	11.7563	1		3034	11.3996	1		2150	67.6733	0		3954	107.483	0
2305	37.7532	0		2292	46.8072	0		1911	47.7397	0		2310	96.8883	0		3333	79.1179	0
2129	37.0002	0		4328	6.87909	0		1699	37.8326	0		2183	80.2271	0		2863	36.1929	0
3970	7.48127	1		2527	64.7719	0		3129	82.5145	0		2176	83.062	0		3085	65.5325	0
3180	93.1401	0		2673	70.1075	0		2064	52.5085	0		2369	6.32959	1		3799	90.6785	0
4213	21.9439	1		3588	7.15969	0		2078	56.8467	0		2468	5.77822	0		3665	139.328	0
3070	70.9495	0		3701	7.06632	0		1721	29.2604	0		2309	7.50205	1		3113	65.166	0
2440	31.708	0		3178	108.383	0		2092	66.875	0		2249	11.2053	1		4163	194.433	0
2160	28.9564	0		3208	116.02	0		2849	5.40456	1		1822	10.3586	0		3775	115.713	0
3707	14.9798	1		3373	117.515	0		1934	57.9348	0		2421	6.66006	0		3981	130.691	0
2440	25.5457	0		2444	64.9087	0		2383	98.7797	0		1383	19.6736	0		3938	111.414	0
2229	23.6532	0		2083	26.5741	0		2309	93.6033	0		1604	26.0496	0		3991	139.767	0
4278	140.209	0		2059	21.0682	0		2156	66.6895	0		2532	6.13474	0		2883	43.1797	0
3392	96.293	0		2515	26.7397	0		1947	57.6593	0		2141	6.29761	0		3054	119.948	0
2920	62.5035	0		3346	93.6726	0		2942	7.31866	0		1547	56.095	0		3655	86.1622	0
4101	21.3131	1		2124	33.1972	0		1984	33.1477	0		1459	24.1889	0		4992	7.56424	1
2067	18.7418	0		3774	154.874	0		2629	100.186	0		3581	150.983	0		4834	10.4618	1
2608	76.4514	0		2890	66.8418	0		2785	101.308	0		1602	10.9979	0		5497	34.1803	1
2757	83.8176	0		1899	33.8314	0		2395	117.921	0		1986	5.43263	1		2959	99.1263	0
1997	39.2411	0		3181	8.50109	0		2940	24.0392	1		1924	49.9506	0		3865	108.676	0
2518	43.185	0		3844	17.4789	1		3095	32.7223	1		2273	31.474	0		4250	120.815	0
3376	9.80814	1		3043	71.1418	0		1687	39.133	0		1491	16.2268	0		4290	106.258	0
4439	17.9706	1		3492	113.693	0		1989	43.1357	0		3757	153.326	0		5212	183.434	0
2002	24.9339	0		3016	68.5052	0		2426	85.3853	0		1515	9.2157	0		5801	6.49025	0
2109	24.2007	0		2060	40.5051	0		2979	76.0698	0		1620	15.3198	0		3789	93.8338	0
2286	18.4535	0		4394	6.31829	0		2309	114.813	0		1411	19.0131	0		4698	130.296	0
3210	96.2337	0		3537	123.394	0		2900	112.696	0		1917	62.9101	0		2756	66.8448	0
1949	27.6967	0		3321	101.397	0		3291	16.2992	1		1503	33.2761	0		3506	114.502	0
2530	59.3815	0		3454	104.916	0		2028	66.795	0		2430	98.5904	0		4968	192.367	0
3711	112.053	0		3277	113.034	0		2195	44.2701	0		1885	54.3307	0		3519	65.3397	0
2132	45.9832	0		3587	126.459	0		1437	8.32781	0		1737	7.96966	0		3248	85.013	0
2240	55.148	0		3077	122.131	0		2824	7.70238	1		3458	72.1064	0		3957	113.267	0
2675	46.1358	0		3026	81.433	0		1627	31.4881	0		1479	23.1669	0		2678	77.6031	0
1792	17.7482	0		4212	7.32867	1		3058	7.90874	1		1528	20.8268	0		3260	87.8199	0
3472	101.647	0		2947	82.5779	0		2176	52.355	0		1573	8.00694	0		5326	121.542	0
2791	58.3457	0		2623	50.6973	0		2117	91.7404	0		1624	34.0404	0		5755	22.7167	1
3144	108.866	0		2407	43.3171	0		2251	27.9794	0		2338	114.324	0		5760	35.4663	1
3707	6.52016	0		2917	74.1428	0		3232	95.2784	0		1806	46.3585	0		5548	27.9519	1
4167	6.13076	0		3198	65.897	0		1660	46.4216	0		2135	52.3397	0		4234	154.13	0
1954	23.8196	0		3633	127.34	0		1856	32.3723	0		2001	53.3084	0		3449	119.814	0
1425	19.711	0		2468	46.5995	0		2996	10.4632	0		1525	10.8951	0		3991	115.707	0
2791	88.1442	0		2064	37.8683	0		2266	113.202	0		1543	57.6561	0		3092	75.7276	0
2610	52.9309	0		2657	53.7513	0		2443	93.2211	0		1955	11.7905	0		3106	112.009	0
2522	62.5158	0		2955	76.559	0		2647	97.5167	0		1404	12.1408	0		4163	110.348	0
2466	29.9684	0		2650	42.4044	0		2320	92.6264	0		1390	17.2429	0		5373	9.45244	0
3774	7.16476	0		3440	99.9817	0		1700	41.5498	0		3042	60.1066	0		3477	74.9537	0
3666	125.437	0		3975	136.427	0		2729	104.222	0		1248	5.49068	0		5596	6.93944	0
3307	102.773	0		3611	121.586	0		2329	61.9647	0		1523	44.3802	0		4092	121.267	0
3973	21.9301	1		2231	42.092	0		2261	75.4183	0		1521	51.6394	0		4543	149.762	0
3606	105.139	0		3705	123.457	0		1829	44.8798	0		2203	94.3534	0		3985	75.1578	0
2737	57.6153	0		2323	34.19	0		2279	44.3569	0		1370	5.00666	0		3139	57.3413	0
4150	6.88565	0		3596	134.75	0		3332	8.04679	0		2577	116.772	0		2910	58.0474	0
3604	6.22152	0		2433	56.1229	0		2600	142.463	0		1459	7.10821	0		3130	49.4735	0
2757	51.4529	0		2486	34.427	0		1940	54.8736	0		2015	6.52681	0		2800	68.0024	0
2195	37.5804	0		4328	20.513	1		1612	110.777	0		2492	6.43763	0		1566	14.7389	0
2140	20.4562	0		3270	94.7553	0		2290	84.5422	0		4270	76.6113	0		2498	50.8697	0
3346	101.876	0		2520	53.9408	0		3500	5.38069	0		2347	9.26537	0		2668	22.7122	0
2809	76.8762	0		3253	100.122	0		2104	68.4496	0		1999	76.9398	0		3850	128.85	0
2801	97.2024	0		2914	104.949	0		3425	17.6759	1		2180	46.4888	0		4916	136.995	0
3868	133.03	0		2703	56.0612	0		2568	72.3392	0		2253	5.14704	1		6993	7.44614	0
4272	79.3069	0		4215	10.3909	1		2878	64.1696	0		2548	115.272	0		3410	120.533	0
2415	60.6182	0		3770	104.769	0		2484	85.4502	0		2518	105.957	0		5369	184.948	0
2792	63.3748	0		2853	86.947	0		2681	119.398	0		1504	7.02377	0		2819	29.3783	0
1867	21.152	0		2699	83.9528	0		2328	100.134	0		1868	18.8489	0		3027	32.156	0
3746	104.991	0		3802	120.052	0		3068	23.4349	1		3324	42.539	0		3683	84.8357	0
1962	22.5099	0		2596	97.497	0		2768	98.7741	0		1630	14.6752	0		3907	112.751	0
3557	6.29756	0		4315	7.40933	0		3090	74.1635	0		1437	17.6548	0		4623	165.751	0
2605	46.9973	0		4069	6.57555	0		3267	15.1187	1		2233	73.8968	0		2780	56.3668	0
3570	111.526	0		3431	115.396	0		2486	83.0999	0		1188	4.56269	0		4195	106.12	0
2541	71.1239	0		2166	40.6776	0		3169	7.06152	0		1570	17.4579	0		2889	45.2054	0
2640	86.0349	0		3496	19.7143	1		2909	31.7155	1		1589	21.1046	0		2930	72.2485	0
2315	45.4745	0		4001	137.784	0		2441	85.9312	0		1215	7.86796	0		3842	141.569	0
2773	71.233	0		3793	6.97018	0		2531	73.361	0		2069	6.35935	0		4886	136.891	0
3876	78.1335	0		2728	80.5389	0		1829	36.2084	0		1663	7.68976	0		3708	105.831	0
3157	102.114	0		3926	117.026	0		1794	32.9435	0		1764	27.1886	0		4226	118.298	0
2339	36.897	0		2283	23.5487	0		2709	68.6818	0		1662	54.5406	0		5042	186.796	0
3859	101.074	0		3820	22.9775	1		1932	58.2566	0		1633	43.3036	0		4618	161.619	0
2275	36.0758	0		3149	113.843	0		3138	102.711	0		1902	7.79545	0		2812	62.5672	0
4028	20.2183	1		2564	64.536	0		1666	27.7401	0		1745	41.402	0		2715	39.4722	0
2518	18.3725	0		3442	115.591	0		2366	60.0935	0		2577	5.70077	0		5056	211.436	0
3176	105.422	0		3072	100.333	0		2542	77.4701	0		2588	7.41392	1		4623	9.942	1
2944	67.0292	0		2426	48.5392	0		2859	112.108	0		2619	6.25411	1		3445	134.348	0
2782	59.819	0		2315	37.7368	0		1648	42.1939	0		1878	40.0374	0		5850	7.90016	0
3879	14.1339	1		2524	50.1499	0		2024	61.8638	0		2091	41.713	0		3144	108.456	0
5105	177.409	0		2853	113.009	0		2346	56.7246	0		1856	12.7024	0		4192	101.745	0
2543	77.9869	0		4194	6.34706	1		2624	89.6889	0		1828	115.878	0		5043	10.0372	1
3240	117.206	0		2692	68.3243	0		3071	81.2376	0		1471	6.58405	0		2768	49.702	0
2508	61.4865	0		2816	86.7578	0		2200	96.5459	0		2074	77.6055	0		5075	172.067	0
2632	83.0362	0		3895	136.995	0		1597	24.2064	0		1335	7.71362	0		3867	121.268	0
2431	48.2283	0		3150	34.8585	0		1823	45.9828	0		1112	5.7871	0		4281	179.304	0
3437	60.7928	0		2438	57.035	0		3247	149.266	0		1980	45.6928	0		3149	74.5352	0
2608	20.6478	0		3246	72.0294	0		2422	77.9173	0		1491	41.8782	0		4124	136.288	0
3227	119.136	0		2384	60.0667	0		2181	65.4641	0		1839	78.6788	0		4069	122.983	0
2666	62.527	0		2077	26.5402	0		2028	40.2199	0		1751	101.835	0		5005	149.335	0
2745	41.1786	0		4115	5.43562	0		2855	142.568	0		1306	7.44974	0		3276	66.0816	0
3187	102.767	0		4157	7.05989	1		2382	51.4514	0		1353	8.63896	0		3738	100.303	0
2249	23.1095	0		3677	140.9	0		2012	53.6169	0		1108	5.60357	0		4443	108.642	0
2372	57.7835	0		2571	79.3061	0		3223	8.15022	1		2213	7.25122	1		4129	111.029	0
2796	83.7774	0		2244	25.7256	0		2082	55.8142	0		2214	10.1842	1		4149	115.61	0
3325	104.146	0		3878	124.498	0		2755	84.071	0		2429	99.9844	0		3534	123.667	0
2519	53.9557	0		2568	28.8728	0		2608	68.0621	0		1652	184.797	0		5044	113.076	0
3261	98.0126	0		2911	61.8318	0		2820	106.014	0		1733	49.247	0		4017	113.205	0
3238	155.542	0		4032	9.40938	1		3026	20.0251	1		1486	6.34661	0		5381	193.896	0
4009	15.4618	1		2120	48.2582	0		2842	141.083	0		2266	8.57925	1		6186	45.7323	1
2031	19.2074	0		2186	34.7897	0		2789	109.12	0		1624	6.66765	0		2999	68.5837	0
1901	23.8649	0		3506	108.358	0		2184	52.7161	0		2608	25.7569	1		3832	101.391	0
2982	109.573	0		3786	98.8538	0		2862	79.7321	0		2320	6.26612	0		2833	52.6476	0
3401	8.47995	0		3959	23.0716	1		2769	73.7713	0		2006	80.0899	0		2758	75.8213	0
3528	87.9315	0		2216	42.5893	0		2859	96.4071	0		2248	11.8387	0		5821	155.581	0
3581	19.1724	0		3903	11.1953	1		2390	91.9197	0		3462	69.1637	0		3656	142.436	0
3717	16.6251	1		4396	10.4191	1		2825	6.7902	0		2154	66.0393	0		5844	6.91824	0
1754	26.3506	0		2598	62.82	0		1954	28.2228	0		1995	12.2677	0		4471	144.111	0
2680	76.2832	0		3126	88.0035	0		1961	29.7602	0		1699	53.0509	0		6529	211.494	0
3263	121.846	0		4552	25.478	1		2498	92.4046	0		2078	22.3307	0		5912	6.67607	0
3352	104.226	0		2114	22.1558	0		2150	39.5533	0		1741	87.57	0		4919	11.5248	1
3145	55.976	0		2303	26.1215	0		1991	44.1234	0		1597	36.4796	0		4403	170.86	0
3010	64.0404	0		2637	54.4857	0		2386	88.1472	0		1834	20.2053	0		3687	141.865	0
2960	66.6889	0		2648	51.8085	0		3344	6.98408	1		1695	21.8429	0		3347	89.9839	0
2243	47.6371	0		3372	95.8128	0		3192	6.21717	1		1456	18.1959	0		3845	119.914	0
3455	100.066	0		2751	79.2423	0		2492	55.8878	0		2596	8.13005	1		2752	100.208	0
4152	6.47066	0		3638	115.767	0		2706	117.246	0		2053	31.1888	0		2635	124.332	0
3391	109.01	0		2797	58.9135	0		2554	92.6832	0		1592	18.5214	0		2800	66.0819	0
2742	81.2955	0		2574	39.7062	0		2128	48.0145	0		2876	43.1867	0		4481	139.463	0
2230	33.0653	0		2308	63.5919	0		1967	36.3775	0		1655	51.5576	0		2852	58.7397	0
7191	36.8335	1		4068	7.40821	1		2238	79.5402	0		2154	18.6107	0		3867	145.767	0
2790	66.6279	0		4243	11.7084	1		3361	91.9567	0		2096	85.3007	0		2836	69.8965	0
1938	18.258	0		2981	60.5162	0		2583	93.0029	0		1827	7.72679	1		3919	98.0576	0
2502	53.6935	0		2432	29.2786	0		2509	105.116	0		1804	14.5459	0		3747	127.049	0
3935	125.053	0		3524	137.003	0		2302	71.2005	0		1413	31.5305	0		4014	121.186	0
3076	72.5178	0		2653	62.4721	0		2787	112.733	0		1978	9.73576	1		3643	102.546	0
3544	6.33579	0		4055	6.15359	0		3464	6.92105	0		1738	89.9424	0		3135	58.5189	0
1756	19.3736	0		3956	24.3503	1		1838	31.9376	0		2161	6.51978	0		4214	121.513	0
3426	13.7593	1		2341	58.2112	0		2355	76.9246	0		1203	7.56179	0		3297	100.129	0
3249	110.518	0		2324	30.6494	0		2642	99.7025	0		2528	7.52309	0		2715	88.4131	0
2123	52.4224	0		3270	112.212	0		1772	48.8387	0		1845	51.0457	0		3400	88.7301	0
4225	6.72917	0		4000	119.79	0		2658	117.268	0		1275	5.63028	0		3117	77.7526	0
2719	88.6806	0		2732	94.6011	0		1720	26.2386	0		2006	22.036	0		3089	76.3627	0
4035	107.188	0		2888	77.3935	0		1774	22.4917	0		1595	16.159	0		2603	63.7249	0
3784	112.64	0		2712	73.2749	0		2713	89.7249	0		2034	55.8337	0		4814	164.786	0
3504	103.287	0		2603	53.656	0		2343	59.265	0		1947	47.0353	0		3170	33.9558	0
3534	116.731	0		3134	73.2588	0		2715	119.981	0		2286	9.30667	1		5376	151.809	0
3746	13.0119	1		2584	53.4047	0		2544	115.651	0		1807	54.7727	0		7050	8.83064	0
4146	6.44501	0		2868	59.7905	0		3243	102.004	1		1889	80.8114	0		2807	76.7927	0
3647	7.50179	1		2611	63.6229	0		2880	111.746	0		1907	63.044	0		3613	112.984	0
3507	81.7738	0		4146	144.326	0		2166	68.7876	0		1528	42.9278	0		2631	60.9357	0
3460	115.228	0		4864	7.09554	1		2116	56.0337	0		1817	66.3534	0		3062	69.0128	0
2471	64.7366	0		2570	45.1559	0		1912	50.7035	0		2328	8.81161	0		2883	65.6222	0
4147	13.519	1		3027	60.7357	0		2544	105.227	0		1773	61.1319	0		2883	57.489	0
2487	45.403	0		2860	62.1528	0		1602	16.5062	0		2787	38.9006	0		3845	104.656	0
2577	77.6454	0		2440	38.1038	0		3402	154.229	0		2473	9.30966	0		4737	7.52351	0
2039	20.9743	0		2704	65.3131	0		2786	11.828	1		1633	42.4597	0		3150	99.4426	0
2724	46.0842	0		3917	152.416	0		3226	22.5152	0		1824	50.0146	0		6088	9.63171	1
2011	45.9842	0		4112	124.395	0		2388	78.7008	0		2050	6.56519	0		3999	99.6427	0
2837	121.894	0		3886	6.96989	1		2475	73.2624	0		2342	8.47332	0		3015	69.8865	0
2482	28.1587	0		4230	6.89578	0		2160	64.5909	0		1649	7.47941	0		4056	137.991	0
2020	30.9272	0		3746	111.94	0		1472	22.808	0		1627	17.6863	0		2484	42.4385	0
3950	8.46727	1		3597	16.8053	1		3715	7.88185	1		1529	50.7158	0		6405	172.503	0
4085	5.65219	0		2319	25.1444	0		3652	81.8161	1		1732	9.42389	0		3741	136.327	0
2404	33.9202	0		2825	42.6603	0		1805	26.6297	0		1493	39.9517	0		4087	143.027	0
4112	5.96839	0		3451	88.5855	0		2062	42.6162	0		2249	8.77108	0		6346	10.9512	1
3939	8.37898	0		3317	121.887	0		3317	63.8684	0		2149	6.72848	0		4519	93.2329	0
2484	62.912	0		3042	57.0319	0		3112	105.732	0		2637	119.59	0		5097	175.79	0
3585	6.18969	1		2825	61.1883	0		2037	28.9013	0		1756	58.3228	0		3461	65.415	0
4065	5.55966	0		2330	55.4228	0		3710	129.468	0		2584	7.72293	1		4854	129.274	0
3728	116.418	0		3958	116.997	0		2014	60.5958	0		2987	13.9039	0		3961	129.559	0
2775	42.3594	0		2997	79.3438	0		1807	22.6165	0		1929	60.209	0		4820	155.379	0
3228	74.7906	0		4312	17.0782	1		2041	24.3774	0		2845	121.878	0		3691	108.441	0
3620	8.97153	1		4024	147.132	0		2844	39.8983	0		1085	6.32159	0		3119	67.0155	0
3188	86.1981	0		2220	27.786	0		2606	88.8216	0		1556	9.50743	0		3507	85.8818	0
4235	33.2867	1		2866	104.464	0		1580	24.2907	0		1996	7.8863	0		4206	144.202	0
3271	110.543	0		3144	91.2835	0		3031	119.291	0		1787	19.8251	0		5070	179.754	0
2340	29.564	0		2813	98.011	0		1616	31.3921	0		2328	5.61096	0		2997	62.3093	0
2135	32.1396	0		3938	6.1883	0		2653	109.075	0		1678	22.7727	0		2799	40.1305	0
2458	46.1864	0		3874	133.471	0		1572	17.8321	0		2010	6.51128	1		3404	120.655	0
3378	123.945	0		2602	60.7571	0		2217	75.0107	0		4093	57.2429	0		3821	135.733	0
3112	95.2838	0		3843	21.4298	1		3543	8.22179	0		1573	20.4284	0		2361	42.7295	0
4138	139.682	0		2509	41.456	0		1738	28.2258	0		2435	6.2739	1		3896	114.099	0
3334	118.882	0		3127	111.112	0		2036	22.5054	0		1568	11.9185	0		4113	132.249	0
2064	21.6641	0		2928	102.763	0		2248	50.211	0		2029	7.81069	1		2843	59.5771	0
2400	32.4815	0		2891	68.0968	0		1736	42.1682	0		1663	31.505	0		2945	51.6103	0
2413	44.1834	0		2602	63.6409	1		2553	71.0841	0		1255	23.7115	0		4431	164.535	0
2456	43.8292	0		1992	34.9371	0		1890	29.4345	0		2722	7.78599	0		3860	101.419	0
2076	38.025	0		2519	69.3787	0		1434	24.0902	0		2729	6.02233	0		6277	192.904	0
3818	15.9579	1		2337	76.3602	0		2300	64.7019	0		1929	65.7552	0		3983	126.197	0
2170	44.5961	0		2533	44.3573	0		2165	69.4632	0		1702	5.47118	0		3021	62.0202	0
3178	70.1658	0		2204	54.7641	0		2785	96.7572	0		1980	6.58618	1		2220	35.7413	0
2575	52.6757	0		2371	36.7213	0		2443	75.7626	0		1757	5.69896	1		3620	130.227	0
3263	112.677	0		2036	28.856	0		1580	28.4295	0		1697	13.3192	0		3308	91.8025	0
3218	91.8046	0		4110	16.7969	1		3133	17.7146	1		1498	5.93427	0		3670	84.0104	0
3901	66.8886	0		2616	103.005	0		2208	87.3849	0		1530	14.6129	0		4145	147.57	0
3413	105.761	0		3082	99.2711	0		3584	6.66001	0		3155	56.058	0		3793	119.363	0
2953	106.108	0		3652	6.02869	0		3117	116.87	0		1957	47.9199	0		4426	171.01	0
2106	21.2994	0		3063	97.7351	0		3185	6.57782	0		2127	6.0045	0		5762	7.89623	0
2674	58.0692	0		4104	5.94531	1		2877	128.759	0		3172	153.406	1		4597	130.55	0
2594	52.1157	0		3287	131.255	0		2960	116.479	0		1876	52.9135	0		4571	44.2891	1
3139	99.9914	0		2866	115.439	0		2135	75.3672	0		1946	6.22681	0		3258	59.0723	0
2291	29.9944	0		4043	176.923	0		3160	8.75269	0		1926	71.8703	0		4324	174.669	0
2345	46.5643	0		2241	55.4796	0		2820	6.36452	1		1738	13.206	0		4773	176.441	0
2304	52.0803	0		2602	37.5156	0		2351	58.0944	0		1995	5.54606	1		4741	89.234	0
3537	7.68825	1		2657	67.0019	0		3008	17.9097	1		1692	51.2699	0		3029	93.0296	0
4206	20.7431	1		2403	88.1223	0		2249	34.5925	0		1742	28.6955	0		4642	33.9093	1
3302	117.832	0		2604	67.7533	0		1700	21.1716	0		1960	47.6158	0		3945	90.9637	0
4394	6.36157	0		2547	54.756	0		1828	28.8495	0		2019	68.8815	0		2934	63.0133	0
4013	70.0577	0		2603	61.8739	0		3353	6.80472	0		1890	5.97747	0		3879	151.753	0
2595	45.9552	0		3393	105.323	0		2404	85.2814	0		2415	6.64913	0		3329	58.5814	0
2438	44.5555	0		2610	87.4023	0		2813	113.696	0		2825	81.6059	0		5502	187.724	0
4272	5.00944	0		3315	129.007	0		2181	46.3321	0		1766	14.5323	0		2514	38.1031	0
4132	17.5043	1		3188	142.187	0		2696	138.267	0		1380	11.5769	0		3094	50.3026	0
2629	39.7	0		3826	8.89906	1		2786	71.9795	0		1923	42.7909	0		3380	109.043	0
3358	106.896	0		2314	54.6494	0		2833	106.489	0		1517	15.4374	0		2775	46.8274	0
2219	43.9223	0		4272	37.214	0		2848	8.34472	0		1460	9.64431	0		3679	97.9898	0
3481	110.777	0		2865	72.3734	0		3556	16.2377	1		1937	68.9639	0		3795	110.985	0
3369	105.116	0		2542	52.81	0		1985	42.4319	0		1773	72.5367	0		3150	79.4002	0
3396	121.643	0		2401	52.3372	0		2947	119.544	0		2029	55.4632	0		4852	78.2632	0
3446	17.5371	1		2912	70.9554	0		1941	42.4689	0		2613	6.83416	1		2839	41.7077	0
4570	6.50773	0		3087	115.112	0		2789	100.083	0		2013	4.89782	0		2761	38.2281	0
3615	9.04617	0		3730	5.85535	0		2374	39.6818	0		2228	5.84996	1		5536	11.1848	0
2460	28.3959	0		3078	85.1991	0		2610	64.4935	0		1671	37.826	0		3846	105.374	0
3256	103.441	0		3540	96.565	1		3443	6.88832	0		1751	67.2572	0		3853	147.757	0
2344	73.4906	0		2568	37.7898	0		2726	60.0586	0		2159	43.7904	0		3795	153.149	0
2102	62.6651	0		4886	6.90784	0		2457	84.9409	0		1986	69.7797	0		5263	157.707	0
2553	48.7219	0		3035	93.8347	0		1962	53.0424	0		1183	19.236	0		3234	49.0613	0
4132	6.50624	1		2346	60.4853	0		1470	21.8629	0		2232	64.4488	0		2840	44.2102	0
2429	62.3902	0		2491	53.6652	0		2038	51.9911	0		2611	6.51683	0		4551	158.632	0
2421	31.1297	0		2708	72.4117	0		2165	34.5576	0		2148	4.87635	0		4391	165.059	0
4621	9.56706	1		3432	92.7617	0		2703	103.925	0		1598	11.7871	0		3990	165.86	0
2573	65.9606	0		4016	7.42017	1		2690	99.0605	0		2171	5.46475	1		3049	74.1778	0
3687	129.52	0		2892	170.985	0		1487	20.5332	0		2034	50.4187	0		4456	157.361	0
3697	159.747	0		2225	37.7688	0		3582	11.2574	1		1462	7.61935	0		2689	118.383	0
1817	16.8454	0		3107	40.1241	0		2079	58.9899	0		2406	5.97982	0		3783	131.388	0
2869	46.2767	0		4045	20.9121	1		2004	50.245	0		1850	116.637	0		2891	36.6301	0
2639	53.542	0		3161	81.9006	0		2066	61.2328	0		4230	43.0613	0		3544	147.454	0
3399	123.967	0		2913	71.0075	0		3378	7.25054	1		2361	6.08403	1		3456	106.807	0
2932	84.3364	0		3153	72.9093	0		2542	72.9065	0		3139	167.443	0		2640	99.1663	0
3348	80.0704	0		4355	7.93837	1		2651	97.5341	0		1720	19.5512	0		3938	105.716	0
3318	121.568	0		3447	105.37	0		3043	103.42	0		1696	36.1006	0		2693	58.5445	0
3214	80.6563	0		2782	65.3543	0		2302	63.7196	0		1995	5.08945	0		2819	26.9156	0
2652	66.2474	0		2870	67.3101	0		1884	39.724	0		1790	39.6569	0		3956	108.784	0
3185	84.7513	0		2672	69.1168	0		2625	86.0728	0		2161	93.9719	0		4218	132.352	0
3107	63.2022	0		2381	41.3416	0		1788	37.9242	0		1912	8.93095	0		4281	121.448	0
2366	36.999	0		3407	145.386	0		2721	61.1703	0		1483	36.2149	0		3727	121.187	0
3999	61.1332	0		2193	22.8332	0		2984	100.649	0		1390	24.0602	0		5077	161.898	0
2351	32.5502	0		3705	124.544	0		2792	73.9077	0		1407	40.1891	0		4223	93.7164	0
2236	37.9519	0		2626	67.1907	0		3208	5.64197	0		1539	9.45638	0		3312	110.04	0
2563	48.4634	0		4274	24.8445	1		2616	68.9585	0		1711	99.7108	0		5014	133.125	0
3427	116.577	0		3188	85.4733	0		3061	10.1697	1		1456	8.09999	0		3076	120.625	0
2763	61.3683	0		3941	9.31022	1		2402	64.0434	0		1197	9.72186	0		2673	55.4479	0
4349	17.2773	1		3062	78.3927	0		2411	77.7302	0		1756	36.2158	0		4968	15.0925	1
3385	206.184	0		2439	46.1616	0		2196	70.1497	0		1180	7.41271	0		2878	54.9114	0
3048	99.8929	0		2148	26.505	0		2617	83.5448	0		1565	14.5643	0		3207	101.171	0
3860	11.5136	1		3402	107.182	0		2682	10.8317	1		1276	10.2502	0		3957	120.25	0
2531	44.0186	0		3901	6.80361	0		3152	10.8316	1		1527	6.29994	0		5118	7.38183	1
2218	26.5294	0		3920	6.47715	1		2922	127.08	0		1421	8.77781	0		6258	198.421	0
2192	31.4919	0		2992	111.345	0		2376	66.4666	0		1154	11.0292	0		3638	112.06	0
2588	27.9208	0		3879	102.376	0		3485	10.5511	1		1633	8.94669	0		3701	104.338	0
5392	168.853	0		2352	29.9436	0		2671	95.9254	0		1173	11.4658	0		5620	6.98861	0
2503	38.9523	0		2324	48.0858	0		2336	68.9327	0		1869	59.9538	0		4085	97.436	0
3590	111.058	0		3694	21.0571	1		2955	6.80768	0		1958	5.68519	0		3353	103.434	0
2563	51.5866	0		3047	70.825	0		2395	68.8639	0		1533	44.0193	0		2997	46.2943	0
3972	122.322	0		2836	67.3338	0		2827	7.38681	1		2072	7.14757	0		3078	54.1938	0
2098	23.302	0		2957	79.7565	0		2989	6.92612	1		3225	5.52451	0		2728	90.5059	0
3546	217.902	0		1787	23.4594	0		2411	102.755	0		2018	4.92263	0		3439	88.3115	0
4499	72.4163	0		2166	32.7553	0		1996	60.7533	0		1856	41.83	0		3887	96.4476	0
2322	54.497	0		2099	31.4584	0		3460	5.1105	0		1829	7.73612	1
3577	86.0808	0		1976	39.1399	0		2658	100.741	0		2312	8.86715	1
1942	22.0136	0		2257	35.7677	0		4105	7.9092	1		1886	48.0142	0
2923	65.9784	0		2358	30.2799	0		3705	10.2585	1		2337	50.046	0
3200	126.888	0		3441	138.267	0		2104	57.017	0		2213	6.68283	0
2281	41.6652	0		3361	111.007	0		2277	67.9616	0		1671	34.2002	0
2508	42.4678	0		3168	84.8151	0		2473	83.6157	0		1592	96.2032	0
2580	49.9318	0		3974	124.008	0		3276	126.825	0		2064	4.25016	1
				3610	15.8023	1		2997	14.6382	1		1825	43.7416	0
				2457	48.0224	0		3388	5.90597	0		2666	6.38275	0
				2437	30.266	0		2320	186.226	0		1422	7.05759	0
				2255	25.7318	0		2602	70.459	0		1001	11.8592	0
				2987	75.2981	0		2712	52.5263	0		1397	6.38481	0
				4111	9.29478	1		3335	7.55873	1		1462	5.9026	0
				3058	62.1306	0		2450	80.4086	0		1286	13.9804	0
				3395	121.898	0		2716	73.6619	0		2188	7.48388	1
				3704	8.96266	1		3620	6.96078	1		2042	5.39122	0
				3037	95.8783	0		1735	31.0022	0		1884	5.81908	1
				2252	62.8641	0		2965	138.305	0		2136	83.2471	0
				3764	106.719	0		3101	6.69364	0		1882	39.2057	0
				2778	82.6113	0		3889	6.33689	1		1802	52.4683	0
				3267	111.659	0		3689	8.08486	0		2432	92.0067	0
				2252	35.53	0		2809	112.061	0		2004	56.3977	0
				4152	7.33556	1		2663	74.5108	0		2522	66.2883	0
				1987	27.9363	0		3075	100.284	0		1882	6.09086	1
				3267	117.818	0		1918	9.20946	0		1981	172.633	0
				3078	85.1913	0		2826	95.1693	0		5158	25.4652	0
				3401	88.2794	0		2660	87.8158	0		1720	38.4391	0
				2994	92.7593	0		3256	6.88439	0		1485	38.0352	0
				4354	5.67563	0		2837	76.5583	0		1260	4.32049	0
				2107	61.9627	0		1882	16.5319	0		3001	74.6194	0
				2302	42.4536	0		2552	102.759	0		2382	8.57379	0
				1942	26.2094	0		2208	68.6602	0		1927	27.2614	0
				2222	42.7485	0		2261	85.3844	1		2262	108.869	0
				3246	91.4834	0		3165	6.79133	0		1042	7.24493	0
				3473	156.355	0		1644	14.3639	0		2451	109.379	0
				4428	7.72234	1		2965	47.8565	0		1456	7.2851	0
				3195	95.3582	0		2527	76.7212	0		1482	26.7957	0
				3870	122.871	0		3358	6.5862	0		2324	9.26073	1
				2419	32.0124	0		2391	72.0528	0		2304	7.86534	1
				1771	42.7476	0		3027	108.62	0		2049	79.8401	0
				2453	38.0317	0		2183	32.2393	0		1708	18.3985	0
				2645	75.2893	0		2678	82.9998	0		1466	10.7604	0
				2452	53.8712	0		3296	6.49634	0		1386	5.51606	0
				2671	57.4176	0		1725	20.449	0		1358	5.38414	0
				3360	73.0372	0		2481	62.2806	0		1308	5.84977	0
				3344	118.354	0		2807	93.4199	0		1425	12.2826	0
				3527	7.29267	0		2366	88.7607	0		1865	8.27505	0
				2264	63.2323	0		3786	6.77501	0		2658	9.49474	1
				2155	31.6557	0		2843	88.4906	0		1720	43.534	0
				2106	43.6173	0		4001	8.29592	1		1644	25.3067	0
				3583	116.135	0		3273	23.5707	1		2912	57.9709	0
				2968	79.3494	0		2485	66.6423	0		2323	4.86998	0
				3677	145.886	0		2562	132.099	0		1206	12.9482	0
				3578	9.06976	1		3148	104.551	0		1795	7.75753	0
				2158	57.9119	0		3303	23.0618	1		1224	7.48204	0
				4676	6.46317	0		2286	68.4151	0		1819	55.5094	0
				4171	5.14337	0		3057	92.7516	0		1648	20.5419	0
				3498	127.202	0		4022	28.7751	1		2040	7.56475	1
				2300	45.5691	0		3268	5.48654	0		2698	7.21298	1
				2259	30.1534	0		2382	77.994	0		1869	14.8734	0
				2299	33.7555	0		3263	7.90855	1		1952	10.3629	0
				2883	66.2369	0		3680	5.28779	1		1272	4.44069	0
				3023	94.3311	0		3397	11.7467	1		2285	8.6572	1
				2566	67.7437	0		2975	112.407	0		2124	6.71525	1
				2133	60.2323	0		2569	53.7334	0		1224	11.0995	0
				4000	7.11236	0		2076	70.0538	0		1446	16.7727	0
				2213	43.751	0		3590	5.34573	0		1790	5.48229	0
				4014	129.131	0		2956	61.9713	0		1809	18.9069	0
				3083	65.366	0		2375	34.1384	0		2692	5.43396	0
				4013	86.2193	0		2191	66.3164	0		1447	35.2813	0
				4073	140.735	0		2324	68.2613	0		1558	4.1741	0
				3528	127.361	0		3604	6.34129	0		2982	44.3689	0
				3351	112.884	0		2427	93.5206	0		2769	5.32818	1
				3382	11.2364	1		3812	5.77152	1		1484	33.6699	0
				3083	96.1758	0		3630	113.664	0		1966	59.6936	0
				2047	19.9686	0		2186	45.3631	0		1353	4.9248	0
				2353	50.7378	0		3606	6.6019	0		1800	2.07364	0
				3585	27.9567	1		2101	170.671	0		1480	8.7303	0
				2196	36.5028	0		3176	5.97848	0		2088	6.01148	1
				2990	69.5638	0		2864	103.588	0		2810	6.83558	0
				4616	14.1857	1		2777	61.2137	0		1829	76.196	0
				2067	26.4728	0		2429	81.8703	0		1473	7.0613	0
				2602	121.429	0		2421	61.713	0		6726	15.9388	1
				1918	16.8436	0		2955	5.98839	1		1590	15.3558	0
				2027	39.7325	0		2887	100.259	0		5300	13.9191	1
				3936	138.607	0		2064	41.4198	0		2106	5.96767	1
				3287	101.242	0		5509	6.55942	0		1845	36.3425	0
				2107	34.0336	0		3679	12.9812	1		1719	13.9079	0
				2431	45.2339	0		2921	11.4035	1		2178	8.58329	0
				3740	126.618	0		2680	61.982	0		1876	6.95358	0
				3444	135.908	0		2208	68.0233	0		2338	30.8168	0
				4162	6.76866	0		2294	182.891	0		1838	66.8119	0
				2661	60.5103	0		3565	14.3366	1		2271	7.16251	1
				3847	6.19292	0		2723	110.18	0		1644	56.4818	0
				2141	38.6814	0		3231	118.398	0		2390	95.8813	0
				2314	27.3832	0		1771	26.2754	0		2277	6.35501	0
				2678	76.0447	0		2109	65.2769	0		2049	51.3268	0
				2581	35.4318	0		2646	106.628	0		1775	48.5338	0
				3337	129.41	0		3651	22.9588	1		1610	48.4461	0
				2996	68.9565	0		3127	16.8547	1		2144	64.8524	0
				2392	159.247	0		3125	123.232	0		1960	7.5754	1
				1926	37.5692	0		3813	6.04375	0		1833	41.325	0
				2656	47.8821	0		2723	116.151	0		1563	7.87588	0
				2388	47.4375	0		2451	65.7406	0		1418	5.56776	0
				3387	111.182	0		3521	6.0515	1		1993	77.405	0
				2420	48.923	0		2181	29.8898	0		2331	6.71426	1
				2645	53.2077	0		4163	18.9878	1		3154	5.69474	0
				2679	67.5052	0		1787	26.6252	0		2399	91.6383	0
				2627	51.6198	0		2343	100.114	0		1879	50.0653	0
				3358	139.634	0		3722	6.6371	1		2264	8.25148	0
				3101	80.6626	0		3052	79.2711	0		1916	7.13845	0
				3498	124.54	0		2254	43.9648	0		3292	5.31124	0
								1940	51.3313	0		3633	166.803	0
								2166	77.9771	0		1544	29.7836	0
								3249	74.494	0		2527	68.1309	0
								2985	112.887	0		2026	82.8578	0
								2002	103.07	0		1612	14.4486	0
								2322	89.7875	0		3348	45.9318	0
								2958	99.8027	0		2351	77.227	0
								2955	6.75592	0		1420	5.1628	0
								2997	107.655	0		3185	105.81	0
								3298	26.5502	1		2118	75.7488	0
								2395	38.6461	0		1635	5.64263	0
								2751	98.7844	0		2223	71.5126	0
								3200	113.042	0		1742	6.41539	0
								2420	81.8149	0		2143	6.5953	1
								2192	50.6676	0		2082	72.416	0
								3613	147.9	0		2240	66.8786	0
								2026	30.478	0		2137	85.6069	0
								3415	6.11618	0		2656	9.51085	1
								2404	89.5278	0		5467	174.316	0
								2431	33.6701	0		2180	60.7556	0
								1976	58.8648	0		2109	6.73624	1
								3261	6.72079	0		2685	6.43763	1
								2637	45.0149	0		2743	7.16648	1
								3414	6.58536	1		2668	6.86484	1
								2606	94.8837	0		2285	73.0534	0
								2251	68.913	0		2450	7.68041	1
								3213	5.3286	1		3420	6.15056	0
								1752	31.3137	0		2273	13.0545	1
								3519	113.763	0		1365	8.11129	0
								2121	47.3283	0		2402	8.63713	0
								1981	39.4772	0		1431	8.17764	0
								3150	5.89638	0		2260	66.749	0
								2903	104.169	0		2750	6.86851	0
								2666	146.266	0		3135	102.341	0
								2126	54.2296	0		1921	77.6264	0
								1934	35.0071	0		1416	5.15302	0
								2792	111.233	0		1583	11.3683	0
								2407	51.6008	0		2989	10.2851	1
								2912	6.18932	0		2084	6.80915	1
								2304	79.6646	0		2438	169.677	0
								3394	136.678	0		2397	96.3581	0
								1968	40.2971	0		2040	6.59044	1
								2967	87.9304	0		1502	56.0454	0
								2435	66.1443	0		2305	6.69678	1
								2308	55.6927	0		2093	7.585	0
								2229	39.2139	0		2074	6.1946	1
								1931	28.3186	0		2845	6.5003	0
								2085	24.3091	0		1264	11.2331	0
								4121	21.5686	1		1867	54.7823	0
								2453	67.3164	0		2273	73.0102	0
								2898	7.41359	1		3155	17.7076	1
								2540	63.216	0		1930	29.854	0
								2702	4.22607	0		2256	4.97407	1
								2331	64.032	0		1587	23.316	0
								2336	54.4357	0		1534	7.18099	0
								2300	73.2015	0		1746	43.6414	0
								1730	23.6392	0		1452	6.64831	0
								2931	131.52	0		1698	7.68183	0
								2731	65.9346	0		2448	6.11306	1
								2245	28.8101	0		1543	4.36985	0
								3004	133.924	0		2229	7.03172	1
								2816	77.9686	0		1709	33.9075	0
								3171	113.241	0		1992	37.1914	0
								2379	39.7751	0		2304	68.7989	0
								3694	16.6052	1		1930	24.211	0
								2074	48.4463	0		1621	26.9355	0
								3871	20.5386	1		2016	7.09107	1
								2166	34.3113	0		1729	6.00267	0
								3355	7.73157	0		4253	10.9006	1
								2590	94.6038	0		1287	12.8516	0
								2141	50.8763	0		1715	8.89157	0
								2290	85.9466	0		2077	121.569	0
								2134	43.9162	0		1449	5.12569	0
								2067	18.881	0		1891	9.24298	0
								3665	6.97427	0		2385	92.5768	0
								2380	66.3178	0		1266	5.75543	0
								2853	119.001	0		2412	48.8838	0
								2911	90.5858	0		1956	4.74517	0
								3062	87.6213	0		2733	77.6726	0
								2236	67.4164	0		2042	56.635	0
								2568	79.6842	0		1454	5.18553	0
								2251	47.8573	0		2363	82.9318	0
								2038	50.1851	0		1449	6.2059	0
								3614	88.6876	0		2000	41.9535	0
								2771	95.8506	0		2251	66.2896	0
								2510	65.7558	0		2212	5.94186	0
								2268	38.9459	0		2010	59.5685	0
								2040	50.7962	0		1456	2.94958	0
								1863	42.4882	0		2135	6.94879	1
								1991	64.0637	0		1360	6.27549	0
								2219	49.6191	0		1803	16.5103	0
								2100	73.1593	0		1090	7.13376	0
								1997	41.252	0		2336	5.7627	1
								1923	46.4445	0		1386	3.92145	0
								3093	85.053	0		1811	72.5277	0
								3062	138.051	0		2109	125.048	0
								2350	106.082	0		3684	18.4541	1
								1519	20.1642	0		1809	7.76938	0
								2420	77.6442	0		2038	64.3584	0
								1766	56.5726	0		1997	42.3285	0
								2978	24.7275	1		1940	5.07643	1
								2364	58.9774	0		1248	6.90821	0
								1406	29.1479	0		2415	106.933	0
								2773	105.499	0		1364	3.08221	0
								2122	61.2888	0		2466	5.99933	1
								1771	10.9906	0		2438	75.3804	0
								2460	77.0016	0		2032	5.521	1
								1917	47.3436	0		1492	28.5434	0
								2599	230.529	0		1855	69.2436	0
								1506	27.759	0		1143	8.70523	0
								2415	71.9959	0		1735	7.03603	1
								2484	88.9372	0		1999	60.645	0
								2857	7.32774	1		2238	11.9845	1
								1428	34.0372	0		1176	9.67294	0
								2411	102.027	0		1175	9.15225	0
								2132	21.9028	0		2397	4.19723	0
								2457	86.6032	0		2067	35.3569	0
								3220	16.2811	0		1621	3.34581	0
								2448	69.6254	0		1381	6.96932	0
								2814	108.649	0		2448	91.7851	0
								1509	27.0289	0		1421	25.7685	0
								2275	43.8692	0		1746	44.271	0
								1722	16.3519	0		2179	6.4291	1
								1539	15.6404	0		2510	116.589	0
								2072	60.0632	0		1368	7.57708	0
								1594	27.1282	0		1915	168.98	0
								4279	115.074	0		1955	72.0733	0
								2606	112.097	0		1889	43.3208	0
								4371	149.28	0		1270	16.2111	0
								1635	33.9071	0		1534	14.9266	0
								2440	61.9322	0		1353	17.4351	0
								2320	66.4091	0		1405	24.3068	0
								2823	14.5992	1		1689	5.31481	0
								1601	30.5992	0		2217	72.697	0
								1830	30.0446	0		1544	19.7504	0
								3006	8.81791	0		1193	4.65986	0
								1616	17.626	0		1761	28.2156	0
								1780	40.6331	0		1884	6.91014	1
								3632	7.41519	0		2082	72.8503	0
								1771	38.319	0		2137	102.428	0
								1779	33.9631	0		2346	114.425	0
												1259	15.0719	0
												1153	6.13922	0
												1885	9.01097	1
												2098	6.21587	1
												1105	6.5763	0
												2067	72.9028	0
												2591	7.25708	0
												1463	18.4577	0
												1356	14.8758	0
												1078	6.01261	0
												1325	29.6377	0
												2044	5.95649	0
												1877	54.8643	0
												1215	25.6042	0
												2142	9.05016	1
												1449	35.7284	0
												1283	15.2171	0
												2197	27.0953	0
												3833	117.592	0
												1367	14.8834	0
												1159	24.1585	0
												2475	91.623	0
												1261	25.1063	0
												2167	6.87315	0
												2205	79.1462	0
												2012	77.6772	0
												1822	69.1469	0
												1637	48.3564	0
												1363	27.2032	0
												1672	45.1904	0
												1997	40.9845	0
												1260	13.4973	0
												1713	51.349	0
												2089	36.5911	0
												1630	20.5913	0
												1916	51.5298	0
												2571	18.4848	0
												2110	64.3505	0
												1820	56.1454	0
												2082	6.58096	1
												2505	18.5912	0
												1431	51.9602	0
												1786	20.1013	0
												1923	64.1241	0
												1589	29.0958	0
												2445	7.57754	1
												1565	8.10007	0

## Sheet: Figure 2E
Figure 2E
541_25C					541_30C					561_25C					561_30C					562_25C					562_30C
Cell size	Nuclear_Cdc2	Mean_Cdc2	Septated?		Cell size	Nuclear_Cdc2	Mean_Cdc2	Septated?		Cell size	Nuclear_Cdc2	Mean_Cdc2	Septated?		Cell size	Nuclear_Cdc2	Mean_Cdc2	Septated?		Cell size	Nuclear_Cdc2	Mean_Cdc2	Septated?		Cell size	Nuclear_Cdc2	Mean_Cdc2	Septated?
2270	156.687	515.872	0		3577	215.044	428.539	0		3070	80.1895	569.84	1		1621	133.504	526.125	0		4224	340.377	694.976	0		6669	275.732	464.552	1
2762	100.559	539.647	1		2930	139.216	467.627	0		1612	116.328	686.158	0		1850	148.839	500.733	0		2912	183.375	566.345	0		4320	190.146	550.352	0
1899	102.395	567.022	0		3753	269.31	503.438	0		3171	28.0997	516.915	1		1942	137.288	513.042	0		3825	267.253	554.935	0		6707	403.13	586.346	0
3296	219.239	543.614	0		2771	172.328	459.204	0		1544	113.395	692.529	0		1983	14.6771	524.949	0		2416	156.288	609.809	0		4586	188.975	529.475	0
3086	78.2796	539.932	1		3156	276.012	541.409	0		2801	100.835	573.946	1		1913	20.6028	486.771	0		4943	316.597	577.37	0		6613	188.445	600.098	1
2529	193.933	600.531	0		3274	190.857	488.191	0		2482	195.012	587.877	0		1896	25.7409	588.548	0		3941	323.891	692.284	0		5225	299.925	554.648	0
3220	90.4509	577.25	1		2008	108.677	423.19	0		1569	94.0443	598.92	0		2192	160.953	539.75	0		3144	256.556	606.129	0		6913	336.78	510.006	0
3250	117.824	595.938	1		4116	58.5559	420.469	1		4001	77.0111	561.707	1		1394	103.033	555.6	0		2600	166.982	609.24	0		9351	226.06	474.701	0
2864	96.5944	589.069	1		3115	187.114	499.795	0		2555	95.4989	590.49	1		1948	111.807	483.341	0		2737	153.429	553.478	0		4092	186.504	542.441	0
2517	192.417	615.723	0		3376	236.309	504.844	0		1699	130.633	605.722	0		1031	41.2682	628.562	0		2989	219.516	556.036	0		4090	196.8	564.966	0
2065	129.255	630.474	0		3017	232.164	538.013	0		2889	170.995	614.389	0		1456	138.833	601.886	0		4385	325.174	592.008	0		4471	259.338	606.403	0
3435	53.4386	560.422	1		2470	133.505	489.864	0		3079	83.5926	598.289	1		1981	127.595	554.865	0		3204	149.209	544.216	0		7324	161.319	584.721	1
2329	224.903	660.895	0		2166	126.745	494.615	0		1698	93.736	679.269	0		2590	38.8849	528.5	1		3013	212.931	581.676	0		7071	184.336	575.614	1
3278	83.3135	575.209	1		3001	203.759	563.746	0		1491	54.2626	612.045	0		1044	19.7358	713	0		2817	167.627	520.239	0		6939	424.207	581.19	0
3337	24.3155	595.097	1		2185	129.233	509.085	0		1836	121.115	658.382	0		1588	131.616	632.643	0		4552	348.315	626.658	0		7305	109.584	505.22	1
3002	220.641	589.312	0		2843	159.149	524.569	0		1840	113.328	601.044	0		1902	168.089	622.111	0		2718	161.636	566.235	0		4948	224.179	491.838	1
3623	48.0129	484.1	0		2905	172.091	516.317	0		2297	185.999	539.411	0		1534	111.601	603.679	0		3903	29.9901	545.505	0		4069	213.192	590.128	0
2074	133.45	543.667	0		1920	135.018	513.733	0		1669	104.892	632.71	0		2087	100.335	510.085	0		2720	161.046	623.868	0		5968	267.061	565.417	0
2777	172.417	576.462	0		2581	174.066	535.922	0		2690	215.248	601.85	0		1463	76.926	686.714	0		2359	155.245	629.922	0		6459	138.801	519.909	0
2675	248.724	629.375	0		2604	143.883	521.604	0		2858	229.868	609.031	0		2059	15.3019	567.114	0		4698	334.612	574.039	0		10237	191.592	570.36	1
1851	112.607	617.535	0		3267	205.751	502.275	0		1687	77.0175	596.094	0		1326	77.7694	511.083	0		5745	124.31	578.078	1		5166	293.192	551.943	0
2619	223.729	610.587	0		3856	20.4143	451.602	0		1473	90.7273	571.769	0		1454	115.282	554.226	0		3211	216.016	579.197	0		6524	368.279	539.355	0
2835	26.5474	542.071	1		2580	147.723	474	0		2792	128.035	524.339	0		1135	17.175	635.125	0		3149	177.064	579.57	0		4452	205.451	556.654	0
2378	163.259	629.125	0		2404	150.409	512.604	0		2646	198.13	599.441	0		2795	41.5253	518.88	1		3483	226.573	567.569	0		6938	339.735	546.035	0
3294	35.4491	535.753	1		3354	230.365	477.747	0		2527	165.154	592.892	0		2212	21.8581	449.265	1		4282	150.438	645.01	1		5939	293.84	534.407	0
2838	187.066	586.172	0		4267	22.5766	424.058	1		2001	103.017	524.521	0		1862	151.318	570.364	0		5003	94.2155	540.381	1		3933	192.172	567.443	0
2281	108.639	520.703	0		3657	172.691	494.413	0		2285	179.587	585.404	0		1515	105.042	548.405	0		4442	115.663	636.179	1		5949	404.139	634.968	0
2742	220.12	574.5	0		2283	153.495	529	0		3215	137.943	562.848	0		1402	116.537	562.818	0		3342	235.627	645.776	0		5527	345.762	542.494	0
3562	59.3952	541.518	0		2125	108.953	589.625	0		2058	130.483	659.923	0		1343	122.454	549.667	0		4636	331.13	581.437	0		6512	164.541	569.077	1
2164	135.004	536.741	0		3435	168.68	497.788	0		2551	137.32	552.64	0		1635	109.093	620.548	0		4393	42.1352	473.992	0		6549	292.228	619.117	0
2248	136.377	607.688	0		2829	211.233	541.98	0		2239	163.547	593.254	0		1285	68.3219	535.833	0		4347	113.781	601.324	1		6663	178.454	589.725	1
2389	165.757	549.204	0		3767	162.875	461.598	0		2962	173.865	520.308	0		1761	175.838	606.387	0		3998	285.87	607.469	0		3867	195.936	580.198	0
3696	115.981	554.479	1		3535	241.977	537.493	0		2758	144.849	547.154	0		2388	144.279	575.82	0		3509	272.809	657.398	0		5053	282.178	573.678	0
2382	137.756	565.231	0		3592	51.3831	462.765	1		1435	102.009	610.567	0		2136	142.485	587	0		4136	48.1802	524.071	1		6155	366.97	583.865	0
2126	120.78	623.387	0		2408	113.345	519.936	0		2869	41.6698	622.439	1		1744	107.083	621	0		3068	215.119	617.51	0		7686	180.185	580.683	1
3083	129.283	521.699	0		3171	197.314	527.732	0		2396	179.517	636.13	0		2275	16.9778	469.214	1		3773	284.644	600.329	0		4664	228.883	481.043	0
2932	133.277	564.037	0		3431	229.095	486.886	0		2972	31.8835	524.771	0		1658	49.7753	543.067	0		4218	298.068	651.091	0		5564	294.538	548.28	0
1948	140.369	624.372	0		2383	155.842	548.435	0		3339	111.679	652.366	1		2081	41.6486	598.231	0		3328	244.63	600.707	0		4402	318.829	645.65	0
2605	211.033	676.68	0		2682	197.536	518.208	0		2620	141.878	569.592	0		1174	56.2268	617.714	0		4843	55.1768	488.597	0		4403	194.514	526.194	0
3199	206.808	539.425	0		2864	207.089	546.949	0		2687	162.688	512.559	0		1808	22.9966	521.647	0		3352	284.001	626.411	0		5139	147.636	518.536	0
2096	147.099	579.744	0		2660	120.271	650.268	0		2900	196.563	539.13	0		1242	12.958	481.923	0		3450	207.754	618.833	0		3634	218.166	572.729	0
2714	224.618	669.633	0		2579	132.415	506.158	0		2420	182.833	551.979	0		1715	149.949	628.263	0		3669	275.36	580.048	0		3980	224.208	561.266	0
3347	230.753	505.678	0		3105	188.063	504.275	0		1836	112.008	608	0		1986	15.0767	494.933	0		3041	207.947	647.018	0		7062	413.301	571.189	0
2066	143.746	624.698	0		2231	153.306	697.946	0		2748	186.437	560.935	0		2053	163.27	540.333	0		4847	51.0135	519.794	0		4658	230.248	584.126	0
2649	182.472	592.302	0		3660	255.992	527.3	0		3071	33.6762	591.696	1		1464	72.8244	756.25	0		3060	191.517	618.435	0		5445	282.163	563.331	0
2518	177.591	565.582	0		2679	178.064	582.333	0		2518	163.327	617.5	0		1759	159.526	613.759	0		3790	265.187	599.469	0		5488	284.295	534.9	0
2719	185.863	614.303	0		2805	178.134	489.238	0		2769	23.9097	653.275	1		1994	150.965	551.18	0		5279	211.417	514.264	0		7984	171.842	553.917	1
1919	162.93	657.273	0		2328	117.242	626.739	0		3017	63.6317	594.253	1		1618	84.4869	577.5	0		2554	158.275	586.038	0		6274	334.414	544.695	0
2160	154.8	645.436	0		3489	244.915	514.221	0		2582	65.5633	643.261	1		1189	24.6332	544.214	0		4852	124.729	553.304	1		6734	396.47	565.749	0
2630	223.026	597.606	0		3129	226.701	541.842	0		2906	217.627	603.433	0		1632	125.857	496.839	0		5022	112.045	574.814	1		6543	362.513	537.019	0
2820	195.921	553.87	0		3179	213.39	555.928	0		2942	44.8294	606.215	0		1574	96.4254	626.636	0		3908	304.525	617.88	0		7425	460.003	532.39	0
2518	166.433	619.585	0		2278	125.777	492.345	0		2277	167.238	573.574	0		1876	170.886	575.159	0		2974	171.881	590.877	0		7647	306.095	496.16	0
3704	144.823	519.011	0		2505	144.448	532.533	0		1757	100.696	508.581	0		1770	144.357	530.594	0		4428	319.118	568.935	0		5090	344.968	573.571	0
3323	159.812	540.238	0		3172	210.337	451.926	0		1771	141.766	675.513	0		1084	37.4849	549.316	0		4292	355.42	628.877	0		5004	242.841	561.287	0
3659	70.0482	501.653	0		2128	110.059	502.569	0		2042	145.353	646.711	0		1910	167.695	555.547	0		3280	200.788	535.486	0		3973	167.319	536.692	0
3301	60.0539	517.247	1		2659	174.212	527.422	0		1874	112.4	529.5	0		1551	132.219	603.25	0		4772	77.7644	544.357	1		4779	241.412	551.254	0
2034	132.381	605.085	0		3348	156.193	487.562	0		1788	173.995	575.188	0		1586	112.025	622.36	0		4161	64.9871	542.068	1		5355	352.318	577.112	0
2516	129.021	565.58	0		2276	98.4298	493.349	0		2019	159.116	561.587	0		1571	128.915	596.848	0		2407	127.656	565.977	0		5713	388.252	567.142	0
1849	178.899	740.529	0		2967	185.65	502.84	0		1695	137.163	646.629	0		1603	139.785	658.963	0		5722	126.605	500.706	1		6140	342.812	537.324	0
2516	183.648	575.328	0		3073	137.58	481.959	0		2314	166.938	638.222	0		1509	233.201	647.32	0		4132	253.188	556.361	0		7723	123.691	628.644	1
1446	123.454	617.844	0		2942	198.721	534.575	0		1971	144.081	655.167	0		2414	37.485	483.031	1		3211	256.281	643.041	0		4186	214.692	560.929	0
3222	60.4982	535.648	0		2244	133.958	495.036	0		2274	163.011	552.407	0		2187	12.8226	490.739	1		3360	222.07	579.941	0		3954	190.23	510.196	0
2129	213.023	792.179	0		4106	35.1191	445.445	0		2997	20.2718	584.443	1		1541	134.749	678	0		3324	205.758	562.217	0		4573	242.876	565.461	0
1816	104.024	574.371	0		2058	117.403	524.587	0		2448	188.477	512.467	0		2653	207.435	515.8	0		2701	157.191	574.726	0		6049	400.22	586.028	0
2902	261.104	639.543	0		2980	153.283	468.211	0		2220	168.502	555.263	0		1653	125.371	618.294	0		4174	210.614	527.01	0		4502	205.576	501.176	0
1829	122.521	558.523	0		2229	113.559	467.36	0		2103	134.447	642.706	0		1412	109.555	641.28	0		5799	194.213	503.792	1		7835	70.0538	456.472	1
1916	124.838	588.956	0		3162	201.113	484.02	0		1765	114.368	639.075	0		1422	108.609	593.969	0		4692	41.2637	524.562	0		3899	220.433	532.578	0
2898	182.628	599.681	0		2256	112.248	475.442	0		2544	175.884	599.385	0		1822	140.291	676.273	0		3561	223.483	565.685	0		6320	366.042	505.523	0
1679	186.677	770.5	0		4017	169.19	516.25	0		2353	194.828	672.87	0		1460	66.2103	532.84	0		3320	211.62	580.239	0		8129	651.414	674.433	0
3254	54.8802	534.566	1		2738	162.498	508.855	0		1834	120.675	567.214	0		1580	68.7612	460.429	0		4044	298.33	554.406	0		6662	103.878	487.42	1
1767	170.384	718.75	0		2592	158.277	531.863	0		1820	96.7714	548.968	0		1464	102.448	586.808	0		2575	151.848	517.608	0		6915	56.6745	476.545	0
1893	102.934	642.138	0		3424	211.711	486.679	0		1834	125.129	557.057	0		1838	18.316	475.19	1		4078	268.412	591.402	0		8286	143.14	522.138	1
3098	241.795	592.463	0		3483	88.2456	507.013	1		2813	102.011	512.863	0		1374	110.037	674.63	0		3390	227.073	565.108	0		8270	153.329	575.264	1
3077	144.53	556.57	0		4336	137.084	435.138	0		2235	176.76	605.827	0		1547	114.603	663.81	0		4870	40.3396	439.25	0		5378	268.592	523.062	0
2290	167.763	618.419	0		2083	107.628	508.837	0		2299	144.31	548.889	0		1281	49.3457	497.938	0		4593	314.849	558.11	0		6784	52.9134	500.851	0
1749	124.807	643.345	0		2111	116.071	533.441	0		2539	23.4565	570.396	0		1956	128.586	568.264	0		4510	171.832	657.886	1		4521	279.172	560.701	0
2019	135.722	594.612	0		3544	198.152	453.515	0		3023	163.113	582.29	0		2036	21.978	489.052	1		3896	199.906	537.326	0		8319	408.729	525.155	0
2039	126.631	611.824	0		3456	202.346	494.488	0		2139	175.891	664.077	0		2286	207.101	612.825	0		2541	119.368	571.754	0		11049	361.421	449.442	0
3179	62.6434	541.451	0		2810	198.259	493.983	0		1809	123.281	566.135	0		1282	80.0825	507.739	0		3846	237.154	541.905	0		6544	363.585	488.648	0
3154	38.2329	594.909	1		2043	127.465	580.622	0		2972	168.433	432.753	0		1411	100.867	585.389	0		3806	195.589	565.605	0		4652	216.359	557.528	0
3403	35.4369	494.892	0		3624	19.4219	435.883	0		1771	127.43	605.375	0		2076	141.431	573.812	0		3607	179.441	554.872	0		7391	361.261	522.039	0
4256	58.2709	524.676	1		3621	68.4445	442.976	1		2503	183.902	545.013	0		1361	80.0099	711	0		3232	189.069	558.243	0		4326	197.868	479.8	0
3363	32.8799	485.028	0		4250	170.599	431.31	0		2105	108.303	601.818	0		1432	108.978	634.484	0		3032	215.043	621.271	0		5269	310.573	516.86	0
3726	164.071	573.876	0		2798	139.886	484.5	0		2546	156.174	608.213	0		2215	15.5306	455.264	1		3046	211.665	597.103	0		8314	404.793	478.996	0
2282	161.698	596.736	0		2374	135.321	494.978	0		2517	172.865	527.414	0		1700	111.615	551	0		4390	324.922	594.892	0		5350	294.028	544.473	0
3240	213.47	558.42	0		2244	109.094	484.152	0		2766	134.325	470.486	0		1170	27.5958	567.938	0		3470	228.648	600.424	0		6567	115.847	481.963	1
2142	164.98	684.362	0		1887	107.824	506.34	0		2166	193.345	617.959	0		1508	117.215	505.724	0		2440	143.738	598.05	0		4144	182.721	559.872	0
2640	187.897	627.772	0		1890	103.62	507.767	0		1724	116.388	599.135	0		1424	106.932	598.68	0		4227	187.559	713.649	1		7314	353.108	483.793	0
2924	211.147	610.691	0		2628	172.972	487.938	0		1909	93.4457	607.357	0		1470	75.9324	568.438	0		4588	147.961	627.468	1		8023	142.663	490.67	1
1732	146.955	652.884	0		3623	84.8359	467.341	1		2909	225.802	597.162	0		1407	114.534	581.688	0		5488	40.3821	527.778	0		6015	333.522	530.752	0
3342	158.88	584.238	1		3201	191.705	511.198	0		2454	165.406	551.098	0		1306	22.7304	508.879	0		3481	192.599	565.829	0		5254	221.986	469.818	0
2536	157.254	561.311	0		3835	39.3283	452.442	1		2315	183.645	564.966	0		2498	178.98	500.869	0		3411	311.748	711.206	0		4003	172.272	570.37	0
2655	185.768	599.014	0		2895	198.035	488.048	0		2995	18.9948	476.063	1		1564	51.9339	563.696	0		3915	68.9918	614.473	1		7992	65.6825	455.11	1
1873	105.321	645.421	0		3500	231.565	473.08	0		2165	44.0562	536.35	0		1326	123.41	637.55	0		3986	267.303	560.625	0		5630	305.407	532.273	0
2296	143.869	636.649	0		3518	216.136	463.412	0		2987	47.9587	516.744	1		1291	73.5481	649.556	0		3301	216.443	572.344	0		5259	243.621	475.896	0
3638	94.5419	536.219	1		3001	166.206	443.459	0		2560	130.088	478.587	0		1854	24.9331	501.703	0		4195	236.773	528.615	0		4399	171.757	454.133	0
2153	143.901	583.588	0		3833	241.715	483.363	0		1829	101.065	556.5	0		1656	104.461	549.333	0		4650	331.289	569.403	0		8478	57.2306	421.573	0
3175	75.2208	607.11	1		2534	170.74	471.621	0		2140	163.549	591.913	0		1828	142.112	591.511	0		3499	210.805	566.896	0		4461	225.734	502.495	0
3166	193.931	538.101	0		2875	164.456	492.161	0		3285	84.4076	506.463	1		1863	20.9163	518.323	1		2748	179.72	643.143	0		8088	67.8933	495.374	0
2922	184.205	568.045	0		2478	125.544	512.39	0		2824	25.161	525.277	0		1087	20.2386	499.8	0		4718	242.055	580.06	0		5075	228.87	520.223	0
1705	61.7364	568.419	0		4125	23.7114	433.353	0		2468	165.514	585.143	0		2516	35.0458	563.615	1		4444	60.8559	554.43	1		4543	254.315	561.232	0
1927	146.796	562.043	0		3687	198.272	473.107	0		2885	56.9823	532.478	1		1588	106.26	547.778	0		4821	102.809	512.486	1		4813	265.314	591.011	0
3067	211.477	569.143	0		2048	107.323	517.829	0		1546	108.438	591.24	0		2175	90.8495	542.857	0		4347	35.9564	571.607	0		6310	101.828	543.771	1
3472	57.4199	551.416	1		3814	259.464	545.302	0		2036	162.123	610.073	0		1797	154.175	555.447	0		2848	158.931	585.922	0		6949	316.306	520.881	0
3095	189.562	542.557	0		2319	89.7927	479.705	0		2671	33.9028	501.242	0		1259	83.7479	646.286	0		3464	201.765	553.107	0		8895	138.674	520.377	1
1796	84.858	579.481	0		2661	172.571	500.93	0		2993	277.488	589.083	0		2081	23.673	537.14	1		2732	181.512	620.729	0		3739	146.034	549.157	0
2816	188.085	515.439	0		3402	225.104	504.756	0		2138	131.254	557.083	0		1747	119.951	554.314	0		3461	222.959	612.743	0		5304	235.199	502.297	0
2760	112.894	657.827	1		3548	86.4497	565.293	1		2009	122.335	564.405	0		1614	138.084	524.722	0		4741	138.954	618.056	1		5480	273.713	552.175	0
1808	69.5398	522.303	0		2396	147.503	521.05	0		1485	77.3818	534.6	0		1556	51.2409	467.885	0		3091	200.999	608.833	0		4385	224.253	574.303	0
3287	48.962	563.852	0		3309	207.537	476.28	0		1760	130.179	598.105	0		1372	49.1983	557.706	0		2811	192.87	866.41	0		4684	348.506	666.7	0
3227	45.6216	484.818	1		2299	136.781	511.559	0		1576	126.166	605.12	0		2040	209.091	688.235	0		3459	207.719	558.232	0		3734	180.896	543.155	0
2034	139.72	607.686	0		2177	108.75	475.017	0		2360	195.816	557.639	0		2089	163.218	552.08	0		3998	264.48	596.186	0		5123	239.571	485.684	0
1817	133.721	652.265	0		4195	57.4376	459.054	1		2126	173.103	597.564	0		2272	189.484	558.5	0		3097	233.518	641.192	0		3648	162.353	539.681	0
2043	140.225	570.657	0		3922	36.0756	464.833	0		1923	88.581	517.341	0		2054	145.847	590.31	0		3087	186.845	614.39	0		3607	168.004	546.541	0
2348	205.436	679.926	0		2608	163.749	476.597	0		1900	127.367	629.875	0		1931	163.568	558.533	0		3481	232.59	579.239	0		6465	408.899	563.656	0
3315	142.135	610.512	1		3129	216.185	526.154	0		2364	173.909	630.528	0		1753	103.169	629.208	0		3841	238.013	572.232	0		7340	372.018	481.035	0
2678	254.686	685.316	0		3683	228.437	469.262	0		3000	62.2645	621.318	1		1250	43.7514	533.222	0		4747	104.893	516.583	1		4865	243.321	570.37	0
2631	222.716	589.277	0		1835	124.673	525.805	0		2301	212.022	618.649	0		1229	54.2479	514.455	0		3227	217.925	582.775	0		5182	359.921	559.897	0
2122	125.72	543.167	0		3102	246.8	535.676	0		2153	203.06	703.667	0		1406	76.3922	618.105	0		3123	198.927	559.655	0		5095	319.761	514.978	0
1961	118.376	558.353	0		1975	103.032	534.068	0		1812	124.968	630.086	0		1208	17.375	518.091	0		3390	229.392	603.886	0		6247	382.56	530.008	0
3074	243.718	606.842	0		3854	243.331	497.531	0		2743	103.461	658.345	1		1614	114.28	534.304	0		4446	88.0607	574.511	1		4969	216.156	561.931	0
1929	124.749	537.276	0		3517	269.86	533.787	0		2044	191.059	673.673	0		1460	75.0773	615.611	0		4223	39.2693	651.975	0		5018	204.738	490.167	0
3062	169.285	522.703	0		2116	97.3883	534.121	0		1795	97.3246	666.909	0		1521	88.2553	580.238	0		3405	230.828	611.105	0		6758	347.653	575.742	0
2956	195.409	518.178	0		2683	201.31	560.565	0		1501	95.1491	571.963	0		1344	56.1685	514.045	0		2697	151.04	565.435	0		4417	214.405	536.425	0
2576	180.955	592.565	0		2476	111.082	461.593	0		1811	111.05	629.171	0		1702	99.6227	517.806	0		2420	108.586	568.467	0		6970	40.8221	480.106	0
3327	45.0261	517.773	1		3184	214.64	499.267	0		1726	142.261	689.27	0		1542	114.808	577.679	0		2927	171.139	670.649	0		6819	408.736	538.298	0
2637	146.105	517.375	0		2895	208.251	561.969	0		1492	104.604	575.643	0		1491	104.305	566.261	0		2451	177.218	658.321	0		4597	271.101	520.26	0
3479	138.003	503	0		3069	158.873	474.506	0		2304	186.786	635.881	0		2330	200.555	570.5	0		3095	147.24	487.301	0		5682	309.937	497.409	0
2160	116.019	545.125	0		3081	133.575	460.06	0		2478	20.4251	593.155	0		1375	84.4312	571.143	0		4958	235.319	531.807	0		4732	213.85	510.989	0
3404	37.0713	472.64	0		1972	139.675	550.139	0		2579	179.034	592.073	0		1480	31.8707	491.64	0		3109	147.964	520.074	0		5247	239.893	518.095	0
2761	229.311	545.716	0		3819	96.6515	526.386	1		2667	228.05	642.014	0		1459	132.878	559.286	0		3886	308.444	585.763	0		3599	172.271	562.149	0
3422	120.748	563.989	1		2207	114.622	518.132	0		1717	145.843	607.528	0		1980	15.1866	535.032	1		3962	160.128	570.174	0		5521	330.489	541.627	0
3320	156.955	502.85	0		3220	229.731	483.037	0		1684	112.204	641.1	0		1756	21.053	505.432	1		4767	171.981	685.49	1		4740	250.047	508.495	0
2556	200.614	643.959	0		1991	70.8986	454.354	0		1431	80.9076	557.4	0		1265	47.7521	611.867	0		4521	166.165	671.489	1		3880	188.54	572.077	0
2973	202.396	521.459	0		3080	216.312	529.761	0		2202	140.1	692.362	0		2278	149.021	517.17	0		3772	303.491	657.847	0		7967	148.834	503.958	1
2710	264.485	589.269	1		2040	130.943	540.923	0		2098	187.927	628.179	0		1552	92.539	509.476	0		2905	208.256	586.041	0		5694	277.027	543.807	0
2035	150.852	611.167	0		2328	159.593	657.865	0		2320	190.263	649.193	0		1400	112.839	653.235	0		4060	223.883	528.64	0		6915	368.189	548.852	0
3529	92.4834	512.061	1		2730	203.707	532.434	0		2187	154.954	629.351	0		1668	90.3208	577.808	0		4442	263.38	515.713	0		4793	249.569	534.967	0
2902	221.169	526.576	0		2087	77.9691	457.435	0		1855	114.793	739.069	0		2277	23.0463	413.919	1		4435	308.66	527.727	0		5332	207.556	500.727	0
3455	260.892	576.573	0		2480	155.243	546.492	0		1806	152.3	606.491	0		1943	110.269	531.45	0		4436	243.973	519.657	0		7524	85.702	468.337	1
3395	73.2134	509.085	1		3769	70.5598	480.892	1		2726	82.2958	675.574	1		1232	30.0022	543.857	0		3535	205.595	554.544	0		4382	243.189	562.111	0
2825	189.9	579.476	0		3075	187.305	517.5	0		2649	50.8121	630.82	1		2340	42.0113	457.254	1		4419	285.874	579.719	0		4897	220.473	551.491	0
2196	137.105	521.348	0		3399	233.593	524.905	0		1979	89.5616	635.967	0		1912	29.2305	557.167	1		3752	265.023	565.286	0		9086	426.682	509.359	0
2452	170.313	538.286	0		3005	206.193	513.432	0		2346	208.125	652.982	0		2444	110.17	461.604	0		4424	281.64	523.239	0		6660	398.848	561.469	0
1897	109.321	556.16	0		2662	155.71	503.804	0		1985	158.657	628.456	0		1382	100.498	503	0		3441	215.128	560.46	0		4130	163.408	546.918	0
2538	180.096	531.37	0		2608	192.976	540.808	0		1455	84.1873	672.606	0		1545	104.399	487.417	0		3828	198.344	507.393	0		5598	288.048	561.42	0
2826	173.283	529.278	0		3625	190.831	482.138	0		1682	115.975	734.115	0		1733	48.9062	509.333	0		3940	210.275	457.872	0		6954	287.494	479.199	0
2829	188.605	650.647	0		2636	199.926	508.866	0		2361	14.2985	570.951	1		1199	22.2001	505.8	0		4566	63.882	468.224	0		4722	229.158	490.054	0
3194	19.7942	514.493	0		3939	28.5914	464.15	1		1931	149.309	671.568	0		1400	120.697	574.048	0		4338	259.663	564.165	0		5184	172.622	499.81	0
2364	163.227	545.731	0		2137	159.677	622.167	0		1493	107.344	677.667	0		1685	105.756	527.154	0		3767	76.2383	612.456	1		6385	394.09	550.197	0
2363	159.864	551.225	0		2089	123.341	531.959	0		2283	131.543	627.18	0		2314	48.7536	545.25	1		2584	146.639	567.382	0		5115	205.465	512.165	0
2062	146.619	582.17	0		2325	134.507	553	0		1802	144.293	579.673	0		1963	44.1792	625.833	1		5114	31.0733	484.227	0		7003	305.7	483.19	0
2338	146.254	572.364	0		2098	89.3079	465.2	0		2458	174.736	589.271	0		1356	31.4527	643	0		4550	313.089	586.01	0		5181	256.465	511.276	0
3088	118.062	557.989	1		2217	100.613	471.852	0		1523	93.7326	630.7	0		1832	124.498	561.129	0		3830	234.281	552.173	0		4154	191.792	475.429	0
3054	182.368	552.898	0		2200	133.465	557.361	0		1909	113.345	577.652	0		2226	42.8722	571.472	0		3788	255.591	507.53	0		5621	323.048	527.246	0
2289	178.425	621.157	0		2057	108.179	442.196	0		2429	17.0643	538.383	1		1573	89.5039	571.083	0		4257	248.567	537.624	0		8898	392.651	470.329	0
2718	156.157	577.519	0		2771	161.106	492.371	0		2527	130.892	578.411	0		1801	55.9475	478.667	0		2682	130.345	511.481	0		6641	332.754	484.376	0
2967	224.427	577.203	0		2897	212.55	507.433	0		1764	122.149	673.531	0		1398	90.0689	514.593	0		4307	318.125	532.231	0		4143	189.203	515.09	0
2380	195.818	488.297	0		2590	208.139	544.562	0		1682	109.164	645.974	0		1404	101.225	555.7	0		3275	170.069	511.277	0		5044	261.88	511.852	0
3496	112.644	551.653	1		3666	74.7594	524.011	1		2231	14.8916	588.444	0		1913	171.383	583.4	0		3493	209.573	526.338	0		4196	221.342	560.8	0
1667	126.937	604.889	0		2864	254.539	550.157	0		2427	215.671	574.208	0		1372	37.0891	474.207	0		4597	282.077	521.582	0		6878	349.881	504.642	0
3822	163.413	496.158	0		3750	31.5207	401.33	0		1603	154.488	658.057	0		1259	29.5612	474.407	0		4621	282.907	523.57	0		4926	222.543	547.965	0
2384	178.925	618.683	0		2499	170.965	532.86	0		2797	166.137	623.395	0		1925	173.835	547.378	0		3363	193.57	544.676	0		4898	254.416	512.11	0
2020	130.129	593.133	0		3351	179.26	463.451	0		1468	80.8888	602.931	0		1754	121.014	548.156	0		2672	199.807	634.034	0		5380	261.148	510.748	0
2969	210.388	546.618	0		3036	207.545	500.313	0		1718	112.769	716.561	0		1625	105.032	585.581	0		5017	330.901	519.928	0		6780	374.496	533.623	0
3567	122.232	635.543	1		2455	141.157	518.418	0		2537	207.67	678.745	0		2079	176.527	641.044	0		2541	158.617	580.468	0		6741	325.807	473.606	0
3228	27.9627	480.472	0		3580	210.193	465.402	0		1746	105.642	624.559	0		1148	89.4322	571.667	0		4195	276.713	565.167	0		4990	185.211	523.695	0
2454	185.976	625.213	0		3850	265.023	525.276	0		2084	148.229	679.195	0		1295	23.1619	555.154	0		3364	216.459	506.24	0		5079	276.072	520.48	0
2419	195.383	612.915	0		2344	112.831	510.312	0		2703	150.843	597.059	0		1420	94.565	559.767	0		4329	113.435	543.591	1		5781	307.669	487.761	0
2498	183.971	567.148	0		2365	133.142	475.431	0		1914	96.7441	607.48	0		2069	181.278	577.345	0		4011	238.433	497.137	0		7048	402.043	508.113	0
3375	42.8429	482.633	0		3590	213.132	520.441	0		3537	19.6511	583.795	1		1435	83.1879	602.318	0		4680	193.586	685.958	1		5110	248.195	551.618	0
2644	162.194	552.561	0		2497	144.696	498.825	0		2267	199.735	697.917	0		1032	21.7717	477.684	0		3197	223.445	610.06	0		6228	375.236	498.789	0
2957	132.085	526.211	0		2024	78.8818	472.462	0		2096	736.547	2038.84	0		1580	154.313	624.378	0		2735	152.567	596.414	0		8761	100.651	449.252	1
1758	110.52	623.026	0		3392	252.715	594.853	0		1524	106.662	592.031	0		1854	130.179	534.978	0		3370	243.36	539.987	0		9794	487.502	542.957	0
3271	203.701	563.957	0		3342	155.196	451.878	0		2309	158.927	689	0		1347	19.1886	712.261	0		4361	308.933	519.49	0		6875	46.8431	482.148	0
2726	203.707	538.306	0		2916	190.998	574.786	0		2703	183.383	634.339	0		1954	123.357	476.538	0		3575	239.586	587.038	0		6487	314.448	509.187	0
2325	171.532	608.099	0		3227	212.612	506.026	0		2058	127.966	664.304	0		2171	23.4084	554.519	0		3755	255.802	557.688	0		5346	217.621	520.495	0
2321	159.017	569.902	0		2978	200.581	563.632	0		2406	168.698	601.086	0		2281	31.8339	531.07	1		3385	268.576	632.452	0		5940	368.12	523.124	0
2953	48.4974	481.871	0		3663	246.002	475.831	0		2919	46.79	571.807	0		2165	147.278	562.339	0		3681	257.81	574.815	0		6504	374.2	542.243	0
2618	159.594	577.4	0		3713	247.765	490.764	0		2271	151.496	569.267	0		2445	20.6736	499.185	0		4887	228.294	503.141	0		8013	122.291	520.852	1
3978	84.3921	500.8	0		2722	177.884	552.672	0		1443	72.9605	613.667	0		1821	169.898	588.405	0		4896	102.241	508.07	1		5510	191.843	521.156	0
2602	193.778	574.7	0		2777	174.414	542.73	0		2702	27.869	564.286	0		1609	94.4511	532.485	0		3455	198.037	481.088	0		8303	169.126	540.174	1
3007	26.1997	524.788	1		2640	133.95	505.958	0		1906	163.661	736.978	0		942	43.2753	597.75	0		3773	246.238	591.987	0		6174	388.32	562.611	0
2292	158.964	608.182	0		3048	67.1122	536.169	1		2080	188.753	723.128	0		1875	145.71	618.769	0		4744	318.498	634.119	0		6311	143.25	539.809	1
2683	183.021	607.5	0		3490	206.141	531.59	0		2007	170.874	641.378	0		3221	60.3013	516.413	1		4840	269.943	508.96	0		4354	189.553	502.348	0
2915	147.365	565.013	0		3046	168.262	432.143	0		2204	158.881	770.842	0		2091	148.864	495.234	0		2785	188.86	593.551	0		5181	209.121	559	0
2737	169.893	543.727	0		2701	133.323	530.367	0		2675	23.5832	513.944	1		1173	52.3283	606.552	0		3322	133.541	486.933	0		4589	181.399	544.067	0
2330	157.861	595.937	0		3245	226.875	472.212	0		1612	96.0236	573.643	0		1560	90.6808	658.591	0		5005	104.883	463.083	0		7380	277.133	470.065	0
2451	152.901	536.137	0		2427	112.213	513.967	0		3011	108.325	674.913	1		1105	6.65587	214.778	0		4605	127.588	570.112	1		8519	84.3376	489.488	0
3237	116.488	550.462	1		2550	168.814	538.96	0		1910	134.409	674.222	0		1526	73.7211	576.722	0		2421	149.907	557.186	0		7773	147.941	525.741	1
1903	121.409	616.625	0		3179	239.96	540.48	0		1459	92.9443	603.057	0		1632	106.997	504.579	0		3610	233.909	559.076	0		4703	209.447	505.835	0
3145	110.098	614.382	1		2448	139.838	501.889	0		2187	184.092	531.973	0		1929	136.503	508.5	0		3147	146.858	502.714	0		8393	151.089	515.856	1
2302	171.459	564.6	0		3053	183.512	505.203	0		1541	104.58	720.609	0		1167	43.6193	530.381	0		3887	229.874	536.647	0		4107	225.95	589.758	0
2802	236.994	601.93	0		2585	127.652	503.281	0		2519	194.28	621.869	0		1396	55.4763	595.6	0		4227	287.856	528.527	0		5091	176.229	494.558	0
2696	269.266	676.583	0		2964	131.433	462.939	0		2149	154.752	616.314	0		2228	19.9873	546.089	1		4278	293.82	592.205	0		6275	37.5241	480.215	0
2140	140.719	576.414	0		3679	234.185	463.724	0		1999	153.504	634.638	0		1728	124.488	591.429	0		4397	308.302	543.188	0		4192	223.123	561.958	0
1924	120.892	522.614	0		2582	144.625	464.687	0		2122	154.102	634.604	0		1981	127.175	518.629	0		3746	255.537	573.987	0		4058	186.261	495.691	0
1942	131.62	597.585	0		2832	157.756	468.731	0		1392	99.1377	788.96	0		1409	102.408	561.619	0		5436	43.659	453.048	0		4356	182.077	502.032	0
2393	160.75	517.804	0		3623	205.31	455.568	0		2575	27.6311	572.845	1		1189	30.4974	535.773	0		3957	245.289	519.674	0		5787	230.719	434.854	0
1949	128.125	632.697	0		2177	115.36	484.49	0		1455	95.37	532.761	0		2227	64.8632	536.17	1		4966	315.338	532.835	0		6637	423.703	539.394	0
2818	174.747	545.368	0		2502	140.303	515.12	0		2609	79.6955	601.571	0		2536	179.631	462.233	0		2774	168.436	551.966	0		4412	171.373	464.577	0
2652	189.526	621.043	0		2835	170.706	486.194	0		2661	30.1843	584.342	1		1653	82.8488	777.067	0		5436	44.7955	473.737	1		7930	73.136	481.469	1
2906	194.805	614.683	0		2522	116.919	457.5	0		2060	146.482	613.778	0		2127	136.94	596.438	0		4218	255.951	473.087	0		5162	189.497	503.571	0
2034	138.126	590.933	0		2514	137.57	437.036	0		1356	79.1273	673.542	0		1589	111.218	570.806	0		4629	296.824	516.371	0		3811	158.13	477.659	0
2076	117.379	537.32	0		2241	113.76	446.979	0		1847	134.379	700.316	0		1593	72.3885	457.538	0		4583	47.6654	467.76	0		4177	166.048	476.441	0
2278	186.578	652.281	0		3106	205.278	519.828	0		2978	175.514	618.143	0		1917	19.1338	503.525	1		4557	271.919	524.69	0		4160	183.18	489.811	0
3157	52.9596	519.228	0		3423	210.174	425.581	0		2073	144.131	705.114	0		1623	75.3567	508.783	0		3789	211.313	510.727	0		6965	92.6782	400.901	1
3335	191.105	520.581	0		4348	29.1585	418.16	1		2390	28.4208	631.648	0		1442	17.8714	459.947	0		3610	222.511	546.409	0		4615	173.191	488.311	0
3655	83.9442	520.792	1		2928	152.411	439.865	0		2571	16.1846	611.481	0		1363	38.0693	557.455	0		2439	150.354	568.439	0		7162	388.927	526.119	0
2728	189.668	529.475	0		3565	136.275	410.567	0		1461	92.3054	626.818	0		1314	31.6869	531.059	0		4555	83.803	522.766	1		4830	182.578	476.457	0
3246	161.387	523.4	0		2359	133.296	486.976	0		3752	293.137	649.322	0		1517	82.965	563.364	0		3294	182.266	536.394	0		7285	154.843	523.769	1
2868	221.026	597.117	0		2883	173.017	509.527	0		2516	22.8102	626.149	1		2169	166.462	547.244	0		2555	139.368	524.825	0		5573	277.766	491.69	0
2062	131.227	611.939	0		2281	113.444	480.18	0		2617	81.5292	526.806	0		1439	84.7394	546.893	0		2601	134.686	535.203	0		7357	264.451	441.289	0
2971	196.029	572.8	0		3308	193.878	481.951	0		1613	74.6899	596.1	0		2384	199.614	585.34	0		3598	249.681	555.036	0		9890	56.2687	420.441	0
2888	93.1244	690.017	1		4004	38.837	424.867	0		2171	158.75	667.717	0		1337	24.5153	518	0		3879	215.759	521.807	0		4353	160.144	479.811	0
3806	36.2013	538.243	0		2732	179.546	517.986	0		2826	230.091	673.688	0		1578	93.7519	535.125	0		3515	180.241	512.739	0		4410	168.209	485.308	0
2632	181.311	595.032	0		3732	81.6181	523.647	1		1543	144.954	621.163	0		1560	81.3775	661.188	0		3008	171.535	520.161	0		4735	226.984	525.494	0
3213	83.8312	589.602	1		3331	203.805	480.722	0		2244	157.841	536.818	0		1760	141.204	530.725	0		2986	180.033	532.056	0		7706	152.759	526.612	1
3277	138.711	684.515	1		2387	102.987	497.894	0		2123	203.887	680.857	0		1195	60.7816	402.517	0		3412	175.555	523.671	0		7406	164.777	527.446	1
2840	257.359	662.123	0		2822	159.484	507.879	0		2156	171.458	671.608	0		1257	38.7942	461.083	0		2779	181.315	557.407	0		7304	340.962	516.571	0
2935	202.014	571.542	0		2168	132.878	542.173	0		2994	92.2916	587.305	1		1589	130.767	544.429	0		4454	271.983	562.621	0		7663	122.04	465.138	1
2167	169.613	562.157	0		2411	112.85	503.625	0		2615	16.5206	565.066	1		2136	16.3278	481.333	1		4564	301.964	478.766	0		4204	227.022	546.57	0
2929	239.46	581.315	0		2046	125.065	474.037	1		2962	93.7943	606.691	1		1971	136.809	510.617	0		4862	290.117	500.436	0		6344	252.289	509.51	0
2928	192.049	522.937	0		2139	99.1253	502.618	0		1299	96.0269	594.85	0		2532	249.174	554.261	0		3295	161.247	514.784	0		6691	44.9138	460.467	0
2914	126.73	543.074	0		4240	93.9216	504.673	1		2448	182.442	666.043	0		1262	59.4665	449.471	0		2700	153.836	601.306	0		10577	162.645	506.703	1
2317	184.819	625.276	0		2390	143.643	492.937	0		1837	109.942	677.529	0		3246	92.3686	522.612	1		3557	219.382	528.933	0		5439	270.615	490.788	0
3594	90.3745	582.169	1		3400	186.065	492.759	0		1547	128.044	646.974	0		2657	240.324	503.34	0		3960	192.295	489.849	0		4756	192.255	500.069	0
1764	124.305	621.816	0		2657	158.605	515.222	0		1811	135.066	681.027	0		1466	84.933	492.647	0		3451	191.947	501.812	0		6912	340.282	493.832	0
2965	204.556	493.176	0		3093	209.141	533.338	0		2912	44.4488	630.803	1		1789	81.4618	505.125	0		2921	190.656	505.056	0		7226	294.678	467.563	0
3464	66.2809	490.75	0		2988	224.853	513.016	0		2526	157.936	548.642	0		2071	22.0013	535.116	1		3006	168.881	509.586	0		6311	258.159	462.987	0
2028	140.401	583.231	0		1939	102.954	504.92	0		1459	109.808	709.636	0		1763	124.644	517.875	0		5214	131.744	549.496	1		4248	178.433	509.07	0
2177	145.625	600.712	0		2396	123.326	477.208	0		1290	70.997	618.485	0		1319	85.5488	616.062	0		4130	181.749	505.389	0		6235	365.687	560.135	0
2052	133.637	578.867	0		3207	195.598	490.746	0		1722	118.88	677.606	0		2440	20.4867	450.283	1		4143	277.077	527.146	0		5787	320.853	482	0
2257	133.826	588.178	0		1844	98.3113	473.56	0		2570	177.352	612.152	0		1718	147.251	588.042	0		3619	263.587	533.461	0		6931	138.522	534.341	0
2446	169.794	596.656	0		3709	50.4632	435.774	1		3105	24.4021	595.976	1		1202	21.6365	492.529	0		2822	154.706	563.638	0		6810	142.571	509.7	1
2206	183.067	584.094	0		3559	232.648	477.436	0		2586	178.743	628.722	0		1699	139.246	519.364	0		4590	107.197	500.913	1		4071	176.37	514.337	0
3296	89.0138	604.427	1		1953	99.9033	499.34	0		1809	168.64	664.643	0		1255	76.0835	598.8	0		4502	133.128	501.914	1		5364	247.764	522.992	0
2081	133.991	533.446	0		3092	211.033	517.792	0		1262	84.7741	718.69	0		1948	132.728	531.371	0		4173	225.58	506.414	0		6442	342.747	533.918	0
2988	232.704	543.239	0		3805	209.07	465.789	0		2685	41.607	648.926	1		1667	61.6492	536.72	0		4107	267.245	568.87	0		8460	153.601	498.467	1
3317	81.8212	538.6	1		3522	60.3211	475.173	1		1544	105.752	683.893	0		1200	45.5674	615.529	0		4905	241.232	471.446	0		7308	152.668	517.038	1
1922	118.139	560.279	0		3063	157.879	508.403	0		2211	177.318	671.323	0		2049	108.527	450.867	0		4240	41.6885	590.038	0		4998	190.503	421.327	0
1977	122.222	560.244	0		2278	116.859	475.28	0		1811	132.134	610.548	0		1459	50.8086	663.111	0		2758	144.539	557.792	0		5910	281.182	492.818	0
1838	97.3417	591.65	0		2427	101.333	469.566	0		2839	245.997	624.886	0		1487	106.747	518.182	0		4020	253.058	541.165	0		8352	164.772	489.757	1
2217	120.911	568.824	0		3547	45.4112	499.494	1		2733	94.6469	631.403	0		1981	21.4713	554.794	1		4983	149.127	607.43	1		4638	302.684	598.172	0
1904	109.478	543.698	0		2098	94.756	494.196	0		2545	35.5216	585.797	1		1360	47.654	668.176	0		3312	169.457	539.377	0		4725	172.705	453.3	0
3240	219.51	577.697	0		2883	227.084	537.769	0		1484	123.977	735.882	0		2381	177.113	525.722	0		4053	213.778	547.058	0		4440	172.024	437.301	0
1886	87.9467	577.622	0		2187	130.867	552.306	0		1617	85.2939	645.297	0		1423	33.5083	535.059	0		2713	174.057	530.157	0		5441	125.983	449.211	0
2205	70.0277	558.889	0		2882	175.666	481.887	0		1512	126.481	719.767	0		2115	196.125	537.128	0		4632	176.106	652.776	1		3576	162.358	569.635	0
2155	125.555	598.925	0		3417	150.827	498.429	0		2558	207.697	558.08	0		1184	73.1609	529.826	0		3014	155.704	536.425	0		7095	357.902	508.182	0
3656	70.126	601.092	1		3225	198.841	505.471	0		3062	73.5364	656.315	1		1357	79.9143	525.194	0		4579	95.1848	498.389	1		4020	185.836	600.303	0
1786	50.0431	547.939	0		2627	177.875	502.881	0		2420	175.823	666.849	0		1935	119.089	525.455	0		4075	41.705	492.405	0		8150	364.783	461.361	0
1801	144.734	591.524	0		4142	229.518	525.737	0		2614	245.181	651.76	0		1952	160.722	569.667	0		3022	163.423	526.364	0		7534	361.224	518.995	0
3570	102.964	556.939	1		3455	201.724	507.418	0		1650	95.0953	627.417	0		2246	163.36	519.875	0		4001	292.277	596.495	0		8156	97.5146	475.714	1
1896	105.044	608.5	0		3628	66.4967	482.027	1		1362	82.4866	691.968	0		1447	81.8294	566.056	0		2994	176.485	556.538	0		6878	148.311	527.164	1
2938	205.799	548.422	0		2189	104.485	527.118	0		1629	113.442	748.188	0		1435	85.5673	488.192	0		2367	137.078	565.756	0		3955	152.464	549.652	0
1980	94.9043	584.6	0		4525	28.1415	452.419	0		2724	18.6535	580.211	1		1471	104.121	491.71	0		2572	137.045	577.267	0		4117	213.16	636.388	0
1993	123.868	548.418	0		2204	181.712	721.719	0		3461	35.6659	598.787	1		1677	104.322	499.222	0		5011	32.2508	461.175	0		4377	197.733	480.073	0
1693	106.284	598.625	0		3309	219.226	492.766	0		1620	144.511	798.48	0		1841	9.85506	505.447	1		2644	148.885	587.222	0		6340	351	528.351	0
2316	114.943	505.41	0		3448	75.8876	507.876	1		2635	57.1632	693.839	1		2143	14.3039	425.113	1		3564	269.699	600.901	0		4417	194.873	495.538	0
2657	138.491	574.509	0		3853	68.382	488.796	1		2106	192.962	639.545	0		2008	152.793	575.667	0		2519	128.368	541.032	0		5173	196.109	520.109	0
3287	107.949	550.544	1		2034	108.206	505.214	0		1710	78.1292	621.893	0		1345	38.8093	517.818	0		3557	213.15	561.937	0		7755	429.013	498.973	0
1714	148.166	567.245	0		3045	201.029	594	0		1758	105.484	629.083	0		2054	123.649	527.936	0		2666	133.399	568.333	0		6499	115.468	529.753	1
2010	118.796	593.341	0		2260	126.75	499.969	0		2887	216.21	683.267	0		1981	16.9704	425.217	0		3370	225.752	563.983	0		7528	48.0096	499.472	0
2498	177.891	579.644	0		2458	89.4816	475.789	0		1736	111.842	670.065	0		1892	123.328	490.286	0		4779	213.677	495.651	0		7900	303.622	509.502	0
2626	227.747	612.532	0		2010	92.7114	551.759	0		2218	183.273	623.739	0		1295	43.0257	524.857	0		2418	131.321	567.452	0		11844	180.595	557.302	0
1719	131.285	580.97	0		3027	171.378	510.09	0		1480	98.0263	586.75	0		2368	209.537	563.419	0		2772	185.338	588.305	0		7171	90.9838	521.416	0
1940	129.162	660.243	0		3903	267.44	486.541	0		2114	154.993	595.413	0		1489	108.366	490.405	0		3546	225.141	543.947	0		7096	427.23	560.416	0
2225	132.093	531.342	0		3762	139.317	479.186	0		1519	147.038	819.296	0		2079	130.377	499.635	0		5341	59.242	531.357	1		5734	283.999	520.918	0
3317	105.763	558.058	1		4181	123.774	552.784	1		1735	116.464	569.974	0		1778	126.111	526.256	0		2898	168.404	585.362	0		8240	80.1723	460.299	0
3394	218.37	560.212	0		3086	173.826	484.2	0		2564	44.6698	656.861	1		1411	109.048	588.333	0		4583	265.511	537.896	0		6643	53.3064	461.587	0
2809	234.44	596.348	0		4222	63.0057	478.609	0		1831	86.9192	588.143	0		1369	61.2457	504.091	0		3022	160.111	535.929	0		7074	340.534	462.616	0
2646	181.63	592.25	0		3198	70.3582	450.573	1		2524	191.928	654.714	0		1349	63.7669	484.7	0		3678	186.688	501.322	0		4537	161.846	485.354	0
3008	192.637	558.534	0		2329	114.946	538.959	0		1953	183.963	631.45	0		1456	110.893	573.862	0		5107	44.9762	496.099	0		4262	214.328	560.355	0
2195	131.597	593.872	0		2424	133.505	549.25	0		2261	166.398	667.018	0		2017	34.0355	500.69	1		2557	135.19	519.319	0		5591	294.091	531.99	0
2581	220.862	597.321	0		1738	117.266	595.115	0		1705	108.681	548.105	0		1608	76.7449	490.591	0		3969	92.8204	525.986	0		4630	192.125	518.69	0
1976	157.661	651.657	0		2229	117.935	507.265	0		2564	16.4076	519.052	1		2192	121.256	515	0		4884	86.4806	482.056	1		6737	271.542	471.956	0
2961	140.873	546.703	0		3120	213.994	494.595	0		2459	159.984	622.46	0		1539	82.0899	470.483	0		3403	200.929	578.185	0		8001	367.91	473.897	0
3230	99.3307	596.521	1		2693	176.183	576.364	0		2024	148.894	675.605	0		1409	36.7767	523.636	0		4250	290.175	551.292	0		6065	288.862	498.82	0
3060	40.12	588.8	1		2155	108.351	518.727	0		2432	173.64	613.523	0		1860	140.959	599.325	0		2924	169.11	544.153	0		5241	273.302	545.478	0
2389	150.242	561.328	0		2386	161.261	527.923	0		1158	71.6164	639.382	0		2094	227.513	567.912	0		3906	288.607	577.364	0		5155	276.835	533.033	0
2513	167.573	536.827	0		4227	18.6499	488.168	0		2525	151.853	579.328	0		2189	160.084	528.1	0		4120	273.189	673.986	0		10052	178.18	505.632	1
2839	186.841	550.205	0		3406	236.241	501.369	0		2280	173.197	647.235	0		1347	67.0482	428.5	0		3921	390.131	801.087	0		7496	117.245	498.917	1
2267	179.414	556.589	0		3668	24.9915	467.271	1		2325	127.891	567.093	0		1168	15.13	543.25	0		3498	265.828	664.667	0		4980	237.399	488.225	0
2344	110.672	499.5	0		3042	225.531	536.579	0		1582	109.33	596.75	0		946	60.4572	491.609	0		3484	261.687	557.5	0		6524	421.361	568.216	0
3263	52.2992	535.883	1		4086	105.486	531.346	1		1230	129.08	669.275	0		943	25.7559	558	0		3709	238.572	561.871	0		7471	344.851	481.817	0
2042	108.513	524.265	0		2804	174.433	521.356	0		1498	47.9542	711.538	0		1104	29.4789	542.485	0		4022	113.706	585.267	1		5764	239.262	546.024	0
2028	109.614	631.359	0		3275	218.102	514.558	0		1553	133.756	698.29	0		1102	11.9137	430.538	0		4950	325.377	584.182	0		5728	253.76	472.555	0
3028	68.899	587.078	1		3474	64.4734	503.879	1		2786	34.2607	550.323	1		1794	91.7412	528.269	0		3849	227.114	520.467	0		6175	277.607	537.917	0
3008	98.6025	617.886	1		2909	224.907	556.712	0		1545	108.405	636.281	0		1602	137.632	586.154	0		3353	280.004	650.912	0		5754	264.087	473.103	0
1906	118.877	592.065	0		3296	239.466	527.31	0		1333	149.125	669.032	0		1596	79.0253	403.516	0		4524	314.348	498.106	0		4297	181.549	512.784	0
3018	52.8674	530.533	0		2486	173.759	492.652	0		1408	110.35	637.062	0		2171	125.41	549.422	0		5705	150.431	496.881	1		3756	170.025	491.859	1
1946	129.362	634.75	0		3524	226.648	638.053	0		1578	118.528	570.033	0		1339	8.66968	435.111	0		3895	24.8767	553.015	0		10115	489.089	513.356	0
3393	100.968	610.721	1		4402	36.8041	463.286	0		2097	160.617	632.621	0		1538	94.0154	625.824	0		3480	211.903	509.734	0		6707	311.509	495.335	0
2818	127.591	479.986	0		3394	219.123	528.528	0		1989	124.685	618.864	0		2170	17.5105	453.306	1		4801	280.272	537.246	0		3856	155.327	513.575	1
1734	134.578	712.885	0		2306	118.312	481.351	0		1660	119.376	657.069	0		2231	88.5394	495.212	0		4831	100.031	485.255	1		6094	267.675	494.475	0
3465	74.3215	544.405	1		2577	148.616	507.846	0		1738	141.098	682.03	0		1560	79.1858	424.258	0		3447	174.133	522.297	0		4305	151.578	473.577	0
2354	132.601	559.719	0		3298	81.2698	517.386	1		1534	69.1319	535.429	0		1451	86.8753	549.263	0		3461	163.213	522.908	0		6549	389.642	516.483	0
2558	177.131	550.29	0		2101	113.684	518.052	0		2760	83.9188	539.701	1		1474	85.7722	520.458	0		3211	164.626	529.347	0		6255	360.919	551.4	0
2295	181.404	677.458	0		3063	167.575	492.404	0		2408	211.179	618	0		1643	121.74	506.815	0		3482	197.435	543.824	0		4340	185.021	485.183	0
2394	185.374	570.12	0		2595	199.071	542.718	0		2290	145.88	645.125	0		929	6.23832	452.25	0		3219	206.89	530.636	0		4996	223.542	465.33	0
1754	146.185	570.436	0		3473	29.5443	462.381	0		1961	93.7584	567.625	0		1800	29.7092	505.333	1		4842	97.3138	506.16	1		4600	179.816	487.477	0
3524	79.9758	485.951	0		2617	149.398	557.565	0		2738	196.97	619.667	0		1704	111.327	507.618	0		4011	256.129	533.31	0		5308	190.892	458.045	0
2007	69.6062	496.444	0		3655	90.1153	537.192	1		1593	77.6501	638.611	0		1614	49.3834	463.478	0		2631	123.249	520.236	0		8537	415.707	491.223	0
2069	139.061	587.05	0		3162	210.713	553.241	0		2871	96.8136	553.841	0		1066	16.5267	458.148	0		3765	212.136	507.701	0		5624	231.745	453.735	0
2429	175.003	602.885	0		3634	157.921	521.429	0		1960	109.51	546.457	0		1722	24.1653	507.914	1		4950	129.197	530.177	1		6181	285.523	458.972	0
1844	108.751	592.515	0		2066	108.527	462.24	0		1791	117.629	576.314	0		1432	75.4402	535.667	0		3066	172.646	471.831	0		8695	43.4903	411.596	0
2192	114.492	512	0		3728	32.2684	450	0		1291	83.3245	571.167	0		2317	74.6408	437.431	0		2531	124.195	503.5	0		5107	224.91	491.141	0
3168	193.592	514.553	0		3695	78.4126	538.271	1		1995	123.194	544.318	0		1640	91.6659	430.35	0		2817	144.94	485.794	0		6690	319.671	507.348	0
2168	122.532	579.513	0		1842	90.8626	521.476	0		1577	115.473	633.826	0		2775	17.7818	447.53	1		3045	163.263	434.478	0		4794	208.724	462.991	0
3451	85.7945	538.185	1		1815	134.88	544.884	0		2313	154.012	559.234	0		2020	32.8705	439.051	0		3846	221.33	508.877	0		6364	369.099	530.472	0
2171	141.852	527.095	0		2543	133.576	488.117	1		2147	158.249	639.625	0		1415	94.6993	514.897	0		4383	235.097	503.869	0		5095	192.957	454.795	0
1922	141.53	561.919	0		1917	111.578	478.321	0		1879	131.632	549.5	0		1276	58.3347	475.154	0		5214	287.066	480.382	0		7380	45.9524	460.768	0
2697	228.356	617.889	0		2293	136.324	538.692	0		2720	41.7118	600.213	1		1763	151.479	591.069	0		3539	196.356	522.787	0		5654	315.601	550.643	0
2042	152.37	579.634	0		2887	156.357	517.614	0		1532	111.301	596.083	0		1617	147.818	558.409	0		4735	104.31	471.125	1		6052	298.459	495.457	0
2552	185.783	563.328	0		2282	104.498	469.585	0		2042	146.112	555.186	0		1854	20.7259	469.59	1		2826	141.089	536.667	0		8095	127.454	497.186	1
3274	192.509	546.037	0		2338	124.435	563.211	0		2350	191.953	620.341	0		2060	14.0907	466.811	1		4089	262.694	543.381	0		5497	223.68	521.984	0
2616	188.77	568.514	0		2875	201.468	536.443	0		2252	180.847	578.837	0		1030	23.2393	466.286	0		3543	201.283	505.796	0		5559	241.681	498.309	0
3084	208.821	562.868	0		3438	220.357	542.013	0		1348	96.8067	587.692	0		1456	107.565	563.84	0		2587	132.632	518.462	0		8298	125.98	526.131	1
2628	171.736	571.333	0		2269	146.775	488.532	0		2346	53.7791	516.826	0		1585	39.9575	465.348	0		4751	110.809	514.164	1		7591	168.987	558.706	1
3155	193.683	520.301	0		2063	78.459	489.809	0		1494	58.8966	578.125	0		1167	64.3963	631.429	0		3737	269.065	613.342	0		7169	140.056	531.084	1
2702	176.187	552.634	0		3427	206.644	502.882	0		1442	107.255	580.357	0		1515	128.213	582.583	0		4576	104.243	547.732	1		5814	237.766	465.109	0
2157	151.273	593.405	0		2673	191.186	533.158	0		2139	142.844	540.8	0		1521	97.7705	576.769	0		3698	222.217	496.013	0		7772	125.11	449.678	1
2701	35.2581	517.971	1		2969	168.083	531.942	0		2676	90.9529	549	1		1565	135.369	613.045	0		2531	128.557	538.046	0		4101	214.711	518.66	0
3712	219.171	522.697	0		3613	73.4726	511.07	1		3229	214.443	601.964	0		1884	169.371	633.971	0		3225	243.482	605.94	0		4244	213.254	513.986	0
2066	122.107	628.1	0		3986	105.069	512.714	1		1998	125.507	601.744	0		1728	139.235	576.182	0		4141	205.983	445.732	0		6881	289.986	430.186	0
3213	204.406	496.529	0		2854	171.885	516.492	0		1806	96.7176	591.087	0		1302	10.0457	479.125	0		2920	167.269	492.877	0		4704	185.398	490.198	0
2565	192.21	554.221	0		2016	119.725	530.651	0		2470	170.526	561.1	0		1915	16.8276	513.324	1		5093	108.85	479.209	1		4783	176.964	492.67	0
3214	121.052	560.323	1		2909	158.91	457.506	0		1518	89.9716	666.207	0		1290	63.7076	655.176	0		4520	142.02	594.977	1		7588	360.647	484.871	0
2905	86.2194	552.303	1		2544	134.507	490.2	0		2119	153.483	657.773	0		1257	19.1016	452	0		3742	230.763	535.685	0		7013	101.07	455.323	1
3456	47.7216	507.356	1		3322	39.3309	475.737	1		2048	170.01	583.5	0		965	24.7373	472.462	0		3292	172.709	526.254	0		6146	276.979	454.191	0
3158	41.7198	493.368	1		1939	95.4384	517.902	0		2411	154.467	540.5	0		2844	130.963	483.667	0		4892	36.3926	478.161	0		10048	473.127	483.929	0
2784	132.43	653.662	1		2325	109.514	529.564	0		2401	78.1924	585.311	1		1724	29.4754	507.6	1		3282	196.788	555.453	0		5671	252.778	572.47	0
2534	243.528	718.889	0		2322	148.996	539.191	0		2609	23.1542	535.246	0		2595	53.777	522.438	1		3000	145.4	503.817	0		1410	8.75323	308.429	0
2577	175.939	592.246	0		2569	132.831	509.508	0		1594	112.063	577.969	0		2107	158.093	562.143	0		3088	138	498.143	0		8185	61.7294	455.749	0
3184	52.9504	522.196	1		2840	176.764	485.189	0		2333	129.797	601.925	0		2569	25.4606	471.275	1		3581	238.52	530.293	0		7120	407.707	490.607	0
2390	207.922	625.079	0		2684	147.827	507.067	0		3159	70.1422	574.273	1		2010	38.1036	522.209	1		5227	132.619	515.822	1		6492	287.132	523.786	0
2472	143.23	561.528	0		2465	135.838	506.417	0		2561	27.7549	510.941	0		1889	128.771	571.909	0		2872	155.108	560.269	0		7120	350.954	499.54	0
2560	137.579	552.23	0		3641	272.253	530.639	0		2967	67.5658	548.535	0		1980	12.6694	495.774	1		2876	115.565	507.714	0		4102	179.548	492.091	0
2645	179.683	575.242	0		3696	237.947	534.02	0		2319	156.295	517.467	0		1625	102.111	505.226	0		2731	159.448	523.255	0		5773	288.31	478.106	0
3381	20.3166	490.767	1		3404	34.7454	459.649	0		2572	157.676	589.952	0		1635	55.8799	564.765	0		4232	208.416	519.887	0		5655	235.26	500.5	0
3569	45.2672	480.595	1		2766	170.114	497.68	0		2579	69.5062	612.382	1		1937	111.286	548.407	0		2979	144.514	500.36	0		4867	228.849	437.617	0
3222	95.2892	614.765	1		2793	197.823	612.87	0		2654	91.6432	533.923	0		2020	136.193	513.453	0		4383	187.824	752.204	1		4567	169.327	468.117	0
3385	124.255	611.101	1		3397	236.392	504.723	0		2746	206.113	569	0		2335	27.8894	524.25	1		4885	268.98	540.79	0		7088	139.221	468.669	1
2314	149.748	541.655	0		2532	151.762	533.492	0		1484	89.6514	530.067	0		1941	127.576	519.795	0		4340	252.947	491.348	0		7059	364.549	429.252	0
2128	133.895	499.465	0		2310	146.67	531.455	0		2851	11.5773	528.5	1		1760	21.537	436	1		5142	33.2733	465.897	0		4444	168.531	451.835	0
2597	159.404	552.517	0		2683	94.9728	460.267	0		3444	60.2819	512.582	0		1944	155.051	542.4	0		2630	152.129	552.289	0		3482	130.502	487.987	0
3171	95.9526	547.462	1		3075	176.061	500.224	0		1982	111.781	577.031	0		1958	10.3059	442.971	1		2509	137.705	585.736	0		4238	182.055	478.444	0
2777	210.56	567.373	0		3264	200.841	536.19	0		1652	75.2238	587.522	0		2218	188.397	523.317	0		2218	125.307	559.826	0		3749	127.516	496.581	0
2205	163.611	586.227	0		3033	187.55	499.433	0		2190	136.889	583.154	0		2145	143.547	498.966	0		2525	150.67	613.5	0		4510	181.446	475.731	0
3457	55.3282	552.621	0		3319	214.94	539.75	0		2625	152.665	562.058	0		1223	44.1717	531	0		5364	45.466	479.744	0		7518	350.774	429.049	0
3512	161.225	528.248	0		3623	236.17	513.247	0		1796	116.999	529.049	0		1602	91.8948	515.882	0		2907	134.307	529.955	0		6002	311.331	483.956	0
2684	231.728	619.817	0		2001	129.567	488.113	0		1704	85.6585	606.462	0		1917	132.103	524.476	0		3037	162.177	522.466	0		7765	184.682	511.707	1
2256	147.799	590.396	0		2851	174.162	553.317	0		2856	218.795	614.52	0		2208	36.4009	518.154	0		5010	35.9128	564.609	0		7557	106.905	450.932	1
2181	120.186	540.735	0		2652	178.536	590.571	0		3115	171.637	606.527	0		1685	115.976	514.2	0		2825	152.049	536.583	0		5725	193.373	510.932	0
3035	82.8116	581.038	1		2460	140.751	523.5	0		1812	111.636	543	0		1644	121.058	529.556	0		4670	81.204	545.896	1		6913	138.447	465.781	1
3306	95.951	576.757	1		3259	220.992	546.078	0		2690	175.434	586.375	0		1837	129.339	554.568	0		3642	243.063	605.712	0		5562	274.166	467.489	0
3019	25.2371	520.582	1		2715	141.239	508.825	0		2009	67.6053	553.417	0		1827	119.428	535.886	0		3688	318.906	615.241	0		7243	311.511	443.595	0
2071	136.905	598.122	0		3054	187.432	426.606	0		2679	186.786	563.424	0		2103	161.229	529.271	0		3809	250.264	587.689	0		5087	278.098	496.191	0
2182	160.718	625.545	0		2453	133.154	535.326	0		1524	94.3988	492.111	0		1982	170.835	551.913	0		4051	278.747	560.887	0		5589	290.717	561.318	0
1960	124.298	552.658	0		2242	139.597	496.824	0		3047	13.828	505.646	0		1813	133.519	530.912	0		3166	145.068	486.91	0		9413	100.719	451.018	1
2331	240.502	659.625	0		2567	141.595	492.84	0		1687	141.53	619.897	0		2044	142.402	512.381	0		3835	292.582	617.833	0		7183	358.916	466.358	0
2156	120.115	526.636	0		3731	79.4111	509.522	1		1991	91.137	548.429	0		2016	125.778	498.205	0		3758	217.917	507.268	0		5135	200.046	521.737	0
2039	146.389	582.85	0		2847	101.338	494.712	0		1782	69.3797	476.241	0		1845	108.273	607.5	0		4415	56.3476	517.413	1		7469	310.082	468.933	0
2514	184.485	616.264	0		3044	182.161	436.94	0		2043	119.054	581.222	0		2215	188.002	570.34	0		5162	74.8809	513.452	1		9257	408.717	421.877	0
1924	147.389	585.412	0		2984	167.719	525.587	0		1579	103.419	518.568	0		1569	11.6825	528.536	1		3120	177.529	572.586	0		7449	146.878	477.545	1
2699	224.557	578.219	0		3266	199.643	494.8	0		1782	96.2512	574.548	0		2367	262.704	613.148	0		4001	38.6841	541.707	0		3933	175.07	480.094	0
2418	127.615	535.412	0		3494	123.743	418.962	0		2251	99.8704	486.115	0		1570	148.511	544.216	0		5799	31.8729	497.786	0		5829	297.541	481.114	0
1750	130.017	648.439	0		2502	152.74	496.648	0		2831	20.1384	523.222	0		1324	42.4243	578.143	0		2774	157.971	586.246	0		9139	151.125	480.968	1
2797	202.729	595.11	0		3840	31.7649	485.438	0		2780	152.904	390.094	1		2044	102.083	486.093	0		4242	218.997	535.379	0		9130	466.531	489.677	0
3149	67.5916	522.635	0		2465	136.962	510.589	0		1847	133.507	628.175	0		1237	98.0407	536.565	0		4328	265.668	477.44	0		4399	184.781	512.233	0
3272	127.522	638.036	1		2472	157.93	516	0		1806	107.446	516.941	0		2448	11.9573	521.459	1		3189	205.007	596.838	0		4851	232.716	500.416	0
1943	134.125	638.95	0		3893	26.8742	467.245	0		2266	161.612	554.75	0		3069	141.435	605.32	0		4495	198.466	647.423	1		6441	355.326	520.135	0
2981	73.5119	547.79	0		2442	134.037	520.673	0		3784	270.273	572.284	0		1298	93.3086	542.786	0		2614	171.2	589.448	0		4328	211.528	526.5	0
3586	58.0958	536.505	1		3356	69.96	464.653	1		2096	101.233	488.886	0		2119	15.8783	481.522	0		3627	316.843	660.542	0		3960	124.522	405.774	0
3259	310.367	617.972	0		3916	144.223	440.43	0		2515	156.352	620.725	0		2186	111.493	484.396	0		4985	76.9747	487.134	1		7343	159.254	491.718	1
3306	23.007	548.381	1		2923	174.332	486.068	0		1919	126.137	575.675	0		1970	13.0679	533.795	1		2797	131.983	523.473	0		4057	154.444	428.531	0
1920	137.393	598.175	0		3638	105.292	468.934	1		1925	117.864	552.333	0		2928	31.1749	454.514	1		5000	175.046	463.149	0		14419	549.971	586.566	0
2705	160.423	533.816	0		3699	33.6692	407.276	0		2015	120.032	595.31	0		1373	59.0917	527.148	0		4093	304.962	557.153	0		5742	295.025	538.548	0
1810	96.7718	605.024	0		3457	101.227	506.051	1		2737	44.3038	534.016	1		2397	40.0571	488.735	1		3920	163.287	735.78	1		6852	283.946	461.69	0
3118	162.276	707.016	1		3875	117.919	500.79	0		2005	116.307	598.789	0		1827	15.5316	486.475	1		3688	308.39	630.052	0		5960	278.054	491.757	0
2775	22.6218	549.517	1		2753	151.882	499.877	0		2773	167.473	593.725	0		1376	48.016	452.125	0		4027	229.016	491.489	0		7175	362.14	459.029	0
1935	148.997	615.3	0		2533	133.123	437.254	0		2112	171.819	610	0		1332	120.985	526.714	0		4520	293.834	543.778	0		4337	174.035	420.275	0
2544	216.507	642.731	0		3706	254.692	470.267	0		1696	131.018	625.361	0		2137	197.645	576.917	0		3845	271.865	563.826	0		6031	275.449	472.489	0
3173	174.719	587.203	0		3076	218.198	483.083	0		2645	173.289	568.78	0		1237	25.4665	559.9	0		3805	245.794	537.325	0		4489	227.744	460.736	0
2785	192.561	557.957	0		2467	136.56	527.408	0		2039	85.8928	561.774	0		958	1.5	522.75	0		2862	171.386	550.475	0		6731	328.963	461.118	0
2507	149.905	544	0		4369	70.4002	465.059	1		2890	26.6747	534.642	1		2540	189.315	504.769	0		3240	194.405	566.814	0		5491	278.204	458.727	0
1777	155.612	595.953	0		4170	151.534	446.757	0		2201	137.131	599.467	0		1580	117.824	509.379	0		3365	201.94	533.264	0		5067	296.372	507.915	0
1710	142.37	577.769	0		2835	204.95	527.235	0		1635	101.455	560.036	0		1210	64.6466	588.15	0		6170	127.32	661.644	1		5765	263.016	485.786	0
2508	182.609	560	0		2501	130.807	509.789	0		2580	16.6076	464.371	0		1816	142.354	587.286	0		3176	204.294	538.657	0		7028	63.5702	446.691	1
2110	141.732	605.846	0		2704	212.436	473.781	0		1606	85.4992	543.387	0		2439	15.5322	450.559	1		2792	163.934	537.516	0		4426	181.29	445.33	0
2363	146.814	616.8	0		3604	29.354	439.173	0		836	14.1125	369.857	0		2007	9.54372	422.056	1		2894	160.049	540.864	0		4539	190.704	530.089	0
2912	203.55	587.6	0		3646	64.5753	473.087	1		1881	73.3699	527.464	0		1763	259.476	711.176	0		3031	228.61	534.557	0		3878	121.691	418.194	0
2988	144.365	500.238	0		2954	213.925	531.827	0		2937	18.5369	479.224	1		1983	129.057	481.317	0		3213	172.037	513.959	0		3898	149.19	450.876	0
1837	110.98	652.591	0		2756	160.688	459.164	0		2355	17.1531	460.745	1		2093	11.669	530.143	1		4550	159.227	495.44	0		3950	181.04	483.438	0
2510	194.98	555.375	0		2635	164.565	504.056	0		2583	138.31	518.965	0		2069	152.371	484.603	0		3104	175.483	521.714	0		5162	171.28	481.646	0
2919	184.774	534.719	0		2230	107.488	524.786	0		2623	209.864	542.877	0		1248	52.8279	544.136	0		3157	199.643	545.922	0		4216	196.065	527.253	0
3244	110.656	641.611	1		2405	99.8595	453.562	0		2279	152.759	603.333	0		1895	20.793	458.4	1		4386	245.689	543.702	0		4142	170.527	489.412	0
2882	188.695	568.701	0		2376	118.982	488.745	0		3355	24.9058	512.806	0		1599	93.8233	568.526	0		4146	268.384	503.505	0		7884	422.6	518.859	0
2742	149.323	561.361	0		2643	137.362	490.83	0		2644	166.158	584.612	0		1183	57.9064	466.667	0		2931	156.58	505.284	0		5727	311.8	529.879	0
2558	219.375	575.273	0		3149	241.267	571.93	0		2929	43.0109	488.611	1		1559	106.571	532.316	0		4648	278.66	553.339	0		4870	174.696	490.733	0
2324	140.744	556.635	0		2067	129.747	459.023	0		2164	157.514	611.239	0		1157	53.0081	506	0		3532	253.922	606.488	0		3856	162.578	524.68	0
2297	207.804	674.196	0		2223	115.682	619.512	0		2801	176.002	603.481	0		1919	154.9	545	0		3219	171.985	582.018	0		13561	532.939	536.997	0
3060	37.7229	538.237	0		1902	105.027	559.128	0		2603	204.867	564.383	0		1460	29.3507	495.562	0		4260	276.804	531.724	0		4310	176.289	487.055	0
2336	234.85	608.571	0		2138	131.053	559.308	0		2249	157.805	628.05	0		1067	25.4892	470.8	0		4128	282.3	561.925	0		3968	195.678	507.927	0
1862	108.894	599.079	0		3310	190.37	507.493	0		2117	146.295	579.649	0		1872	130.392	471.235	0		4406	315.845	549.731	0		7741	87.9085	443.108	1
1671	124.714	609.697	0		3938	73.533	475.059	1		1981	159.882	661.667	0		2056	19.0805	446.861	1		3167	155.024	551.685	0		7495	376.871	478.572	0
2978	202.454	613.119	0		2153	99.8701	516.778	0		2435	178.449	596.774	0		1828	146.692	595.333	0		4436	102.102	496.626	1		4495	189.495	483.263	0
3606	112.843	503.387	1		2382	116.333	450.56	0		2887	26.9873	542.204	1		1524	108.373	533.968	0		4118	231.704	554.114	0		7063	280.286	468.301	0
2953	196.068	550.957	0		3851	246.92	532.906	0		1595	110.323	595.576	0		1613	112.543	468.914	0		3167	192.765	514.011	0		4964	255.408	500.232	0
3350	213.539	585.809	0		2756	188.223	592.918	0		1589	129.923	631.316	0		2304	177.849	509.522	0		2984	161.487	523.971	0		8680	129.944	474.653	1
1913	149.612	595.863	0		2065	135.706	560.2	0		1459	61.9319	562.739	0		1202	42.2771	437.632	0		3697	240.239	569.588	0		4854	199.808	469.765	0
2722	195.975	602.476	0		4014	309.908	548.538	0		1946	120.117	600.231	0		1210	36.4077	422	0		4671	49.0662	454.633	1		8190	49.2374	449.327	0
2759	165.589	582.492	0		2305	129.464	474.062	0		2055	125.206	612.189	0		1196	49.3953	486.684	0		3361	187.756	505.785	0		5301	326.435	594.349	0
2670	201.223	546.056	0		2083	128.092	563.182	0		3381	16.5366	445.868	0		1739	142.003	527.167	0		4941	75.3462	521.362	1		3427	145.899	476.637	0
2049	110.021	636.176	0		1920	108.345	544.622	0		2919	31.3475	511.118	0		1354	56.6882	431.16	0		5260	60.934	536.719	1		7273	317.975	458.874	0
2284	139.273	506.041	0		3335	227.131	477.059	0		3307	60.3863	566.125	1		1430	61.2407	450.955	0		3352	136.923	480.646	0		3043	24.8545	397.822	0
3205	254.803	605.907	0		3145	197.677	524.4	0		2677	160.691	564.828	0		1969	22.1087	504.449	1		3030	159.253	551.194	0		8818	138.359	462.798	1
2570	174.731	592.149	0		3426	59.6855	457.412	0		2991	48.7624	504.164	0		1849	40.8618	496.472	0		4256	283.25	572.745	0		4503	220.552	495.343	0
2292	136.524	591.967	0		3478	204.338	449.846	0		2334	199.948	596.25	0		1252	72.4616	491.625	0		4713	188.987	550.443	0		5539	240.146	481.651	0
3140	190.954	500.87	0		3665	24.4035	436.976	0		2374	188.681	723.953	0		1312	13.4736	446.737	0		4608	273.037	512.419	0		11564	476.966	463.94	0
3646	96.0937	527.396	1		3924	43.4572	428.385	1		1506	97.047	563.567	0		1908	22.4769	514.811	1		4910	146.138	582.835	1		8066	76.4273	451.353	1
2161	115.168	529.889	0		2617	132.902	469.627	0		3047	66.7937	527.582	0		1668	79.8418	502.172	0		2971	190.064	573	0		6517	342.103	451.234	0
2670	209.732	577.091	0		2128	108.075	543.513	0		3103	25.6913	515.365	0		3174	262.607	532.556	0		5500	112.592	515.457	1		6135	315.013	466.598	0
2184	142.192	572.512	0		3580	34.7884	434.052	0		2371	179.443	646.132	0		1589	116.952	582.033	0		2768	183.051	604.054	0		6038	344.936	499.877	0
2326	210.893	685.691	0		2999	158.793	493.241	0		2242	154.733	634.088	0		1649	112.395	484.824	0		4457	284.628	517.452	0		4471	217.712	503.333	0
2199	143.87	639.744	0		3308	113.735	498.328	0		2658	219.464	641.596	0		2716	67.1038	456.176	0		4466	249.298	499.556	0		7594	146.763	492.12	1
2894	213.33	588.878	0		3111	137.6	495.537	0		2585	161.517	659.788	0		1550	105.846	505.179	0		3050	171.527	495.887	0		4378	175.735	477.99	0
3104	188.054	523.761	0		2879	151.121	483.649	0		1947	69.4164	547.902	0		3140	60.4466	462.667	1		3391	182.686	502.838	0		3997	195.261	471.912	0
2446	138.722	524.75	0		2662	127.016	457.328	0		3328	16.8036	505.301	1		2426	169.254	590.333	0		4938	237.138	505.923	0
1998	124.163	566.833	0		3397	223.223	525.935	0		1876	105.065	598.211	0		1012	17.3279	628.636	0		3721	215.08	529.413	0
3155	74.2484	524.329	1		4133	29.4168	399.953	0		3106	210.222	573.598	0		1559	110.999	542.12	0		3250	279.903	651.109	0
2992	163.735	602.743	0		2634	171.294	577.158	0		1628	93.107	646.409	0		2604	48.1223	513.984	1		3247	256.978	637.408	0
2995	65.8479	536	1		2803	99.9358	456.93	0		2077	123.372	583.022	0		2002	158.437	518.878	0		3843	353.505	683.614	0
2097	132.332	578	0		3248	199.822	544.906	0		4369	313.041	615.331	0		1904	85.0216	496.605	0		3925	262.665	603.66	0
2988	58.4145	559.337	1		2848	149.134	476.839	0		3012	20.7843	559.107	1		1210	36.5128	589.571	0		2582	124.329	476.404	0
2610	195.481	536.368	0		3359	202.712	566.179	0		2615	167.48	579.208	0		1108	45.2527	581.842	0		3174	252.976	620.966	0
2600	173.954	529.164	0		2038	21.2283	461.192	0		2783	73.0714	604.055	1		2312	34.1019	658.865	1		2893	139.636	563.536	0
2676	162.633	561.246	0		3741	42.217	476.319	1		2620	160.518	595.354	0		1735	139.668	611.29	0		4284	317.202	578.484	0
2177	136.658	583.368	0		3654	25.4138	455.359	0		2113	111.67	559.154	0		1838	115.898	470.587	0		5132	123.732	548.364	1
2072	119.085	574.325	0		2559	130.712	538.762	0		2348	152.678	532.408	0		2195	12.2643	461.31	1		3466	237.492	533.131	0
2885	230.578	563.825	0		2735	160.275	489.902	0		2620	57.3704	628.079	1		1984	135.483	518.733	0		2974	163.444	546.292	0
2014	98.6194	603.226	0		2107	117.305	492.312	0		1919	115.991	621.806	0		1774	116.43	488.743	0		2670	164.673	568.434	0
1961	95.5275	544.167	0		2414	131.409	469.655	0		2655	185.626	622.982	0		1456	104.918	546.115	0		3339	179.954	512.936	0
2117	152.059	584.48	0		2567	148.537	465.825	0		2791	14.4952	533.075	1		1329	82.2484	607.632	0		2807	177.937	573.64	0
2265	125.961	587.404	0		3263	175.86	444.739	0		1853	90.5286	608.69	0		1704	22.4934	490.1	1		4443	29.7504	532.906	0
1543	136.032	539.24	0		2087	102.486	524.5	0		2290	128.976	622.952	0		1507	84.8276	533.214	0		4349	228.05	504.455	0
1890	92.0108	499.781	0		2739	119.635	451.86	0		1988	142.731	660.867	0		1174	45.4741	494.909	0		5201	71.1108	533.08	1
1910	102.389	667.417	0		3378	206.078	466.912	0		3002	209.219	586.458	0		1221	15.7376	526.455	0		4632	236.479	520.724	0
3184	165.402	545.92	0		2638	88.3039	431.216	0		2138	111.524	713.852	0		1315	50.2644	484.387	0		3319	222.587	598.882	0
1796	121.573	661.629	0		2392	129.716	553.087	0		2828	75.8424	562.586	0		2130	17.392	470.692	1		3761	218.715	594.101	0
2688	130.187	517.37	0		2464	130.292	472.5	0		1948	122.335	643.343	0		987	16.7565	470.267	0		4033	241.877	528.308	0
3381	97.6188	538.475	1		3413	112.585	527.351	1		3098	30.7282	517.672	1		1413	23.7107	531.062	0		3924	251.533	574.567	0
2185	120.591	514.26	0		2147	113.002	558.089	0		2285	157.117	618.341	0		2991	82.5123	492.208	1		3922	261.169	503.729	0
1687	95.5637	480.958	0		3640	281.659	535.385	0		2651	170.356	596.984	0		1779	108.227	521.686	0		3843	240.364	528.857	0
2733	214.962	551.051	0		2994	177.961	499.275	0		3063	72.602	627.354	1		1736	99.5302	535.231	0		2893	135.84	526.771	0
2266	169.38	617.268	0		2368	116.573	487.842	0		1819	151.517	631.457	0		2047	16.2423	500.844	1		2616	122.768	540.4	0
1998	82.2027	501.267	0		2737	141.088	524.151	0		3372	244.211	619.277	0		1516	79.6275	531.926	0		4999	117.121	543.845	1
3273	77.7103	553.141	1		3276	180.817	490.012	0		2903	173.538	648.143	0		2290	139.229	538.638	0		4856	152.816	624	1
2192	141.128	592.298	0		2879	77.3321	434	0		2071	141.166	654.091	0		1750	124.158	469.432	0		3391	212.936	545.402	0
3013	162.275	522.351	0		3258	235.481	553.465	0		3150	199.927	627.286	0		1421	45.4275	520.261	0		3235	258.99	589.28	0
2887	206.33	537.836	0		3355	194.635	504.359	0		1868	83.8632	662.654	0		1881	104.886	456.795	0		3014	174.914	538.241	0
1621	89.6325	583.459	0		2724	179.796	487	0		2273	96.5981	564.913	0		1705	36.2579	506.724	0		5361	58.0882	474.888	0
3457	80.8903	497.373	0		3785	114.531	438.437	0		1789	105.17	620.448	0		1392	52.3532	479.417	0		3217	216.993	551.986	0
1528	97.2658	536.838	0		2990	173.353	517.406	0		2572	251.544	636.667	0		1543	76.9078	506.423	0		2587	120.231	515.477	0
2913	22.0396	588.607	1		2972	256.209	548.458	0		1720	102.418	581.2	0		1667	80.3162	573.762	0		4279	283.227	552.14	0
2253	137.237	534.419	0		3306	177.246	482.603	0		2068	90.2516	608.025	0		1693	109.713	499.613	0		4622	222.082	520.789	0
2399	138.73	540.022	0		2589	210.152	562.778	0		2364	142.813	579.4	0		1220	39.8166	537.111	0		4518	132.938	532.739	1
2521	169.859	566.65	0		3893	35.6808	470.453	0		3179	83.5651	531.766	0		1800	104.113	508.775	0		4650	96.8297	499.261	1
2097	148.46	567.457	0		2301	128.427	542.222	0		2428	165.733	580.114	0		1966	102.438	432.75	0		5133	165.027	535.81	1
3215	247.016	589.986	0		2739	186.916	532.594	0		2971	21.1914	515.714	0		2249	18.0565	454.468	0		3381	196.63	518.577	0
2644	213.443	562.746	0		2787	136.088	480.373	0		1993	114.981	630	0		1464	101.053	477.486	0		4847	77.6532	525.119	1
2463	198.503	589.571	0		3370	233.039	518.28	0		2180	130.36	660.875	0		1609	125.964	586.107	0		4932	128.11	545.492	1
2331	144.556	573.549	0		3107	171.323	461.824	0		2299	119.106	663.268	0		2240	179.521	539.973	0		4893	122.567	528.794	1
1709	120.935	566.283	0		2844	201.499	520.984	0		1780	120.435	630.808	0		1204	48.6868	481.304	0		3760	214.429	503.019	0
1531	85.1584	579.778	0		2425	105.665	460.932	0		3021	191.314	604.452	0		2043	117.996	468.289	0		2582	170.371	607.725	0
2378	171.24	589.426	0		2773	172.527	548.108	0		3286	43.6867	519.827	0		2217	20.9628	432.912	0		2731	140.946	556.596	0
3070	49.9251	535.434	1		2346	138.84	560.718	0		2560	176.395	581.154	0		1174	43.4939	541.583	0		4468	109.202	557.069	1
2907	33.8443	536.616	1		2318	142.331	561.227	0		1798	85.3554	577	0		1130	29.3538	528.571	0		3788	189.95	517.786	0
2043	115.074	518.861	0		2451	128.325	524.023	0		1902	139.073	642.306	0		1416	87.5348	602.619	0		3813	305.248	606.5	0
2288	154.78	549.717	0		2062	97.0268	488.051	0		1486	108.702	682.692	0		1566	116.326	526.487	0		4688	251.428	530.814	0
2972	155.945	515.159	0		2084	116.488	514.043	0		1914	107.687	660.167	0		1406	94.4161	508.696	0		3528	183.29	538.587	0
3430	249.694	572.989	0		3794	29.3128	399.7	0		2092	164.665	574.038	0		2297	42.5321	493.738	0		4434	272.268	545.562	0
2416	134.199	541.214	0		2144	128.698	546.415	0		1993	79.5157	539	0		1847	125.357	482.762	0		2380	117.217	542.345	0
1956	145.586	551.308	0		2086	147.583	544.854	0		2690	196.497	664.019	0		2180	118.97	503.93	0		3729	92.8354	572.338	1
3088	69.8199	560.506	1		3834	31.286	471.198	0		1822	96.9951	603.04	0		2319	203.43	491.968	0		3420	203.953	551.195	0
1942	146.619	609.942	0		3293	144.172	408.8	0		2997	13.4695	484.911	0		1596	83.9508	979.077	0		4631	99.1332	493.778	1
3141	55.7768	492.045	1		2618	180.827	542.167	0		1868	124.353	614.139	0		2088	121.27	483.558	0		3551	230.794	535.27	0
2285	133.187	569.354	0		3703	46.4873	482.798	1		1784	95.8983	572	0		1907	160.378	587.531	0		4007	145.811	639.527	1
2116	127.337	525.692	0		1740	100.775	525.683	0		1919	130.527	639	0		1499	108.232	528.968	0		3690	258.345	580.14	0
3572	103.975	509.316	0		4330	87.7124	486.891	1		2829	158.036	542.06	0		1322	85.9239	866.385	0		3451	166.123	567.043	0
2266	156.2	554.886	0		3078	209.724	541.111	0		2387	182.483	562.048	0		1255	39.7818	518.294	0		3264	198.668	532.253	0
1884	129.837	609.732	0		3573	222.966	544.174	0		1717	104.064	673.105	0		2252	13.1067	452.541	1		4715	111.288	511.766	1
3361	57.6912	549.196	1		1974	126.739	511.073	0		1903	77.3257	596.952	0		2498	65.7889	508.776	1		4312	258.048	464.017	0
3537	133.259	495.368	0		1888	105.518	483.902	0		1889	99.347	587.296	0		1480	51.4375	467.765	0		4143	268.546	551.622	0
2326	118.678	566.462	0		2663	166.959	529.928	0		2044	119.509	566.55	0		1674	159.571	595.032	0		5009	116.516	544.698	0
3489	148.391	523.375	0		3802	25.8587	452.735	0		2336	112.355	587.143	0		2122	182.953	538.171	0		2539	81.4925	482.309	0
2470	198.245	674.239	0		2325	110.464	503.854	0		2158	91.7191	570.806	0		2179	142.073	544.857	0		2607	111.421	484.197	0
2528	267.037	671.646	0		3806	235.898	476.645	0		1674	112.323	540.455	0		2006	146.333	559.182	0		4838	222.341	527.571	0
2611	180.467	554.321	0		2397	115.078	509.019	0		2566	169.477	636.8	0		1625	20.2627	497.081	1		2767	145.697	477.926	0
1861	107.401	601.487	0		2537	134.083	554.146	0		2163	135.879	591.784	0		1905	102.216	512.543	0		3926	140.89	573.855	1
2185	136.962	522.63	0		2160	129.946	533.707	0		2772	15.9028	464.143	0		2006	153.638	544.574	0		3612	199.144	498.425	0
3242	206.269	535.454	0		2249	157.084	596.6	0		1830	89.3943	589.846	0		1967	167.913	572.091	0		4387	24.7568	476.683	0
3515	45.8845	529.094	1		2998	206.836	565.694	0		2357	21.1114	553.267	1		1921	91.9994	543.232	0		4388	299.43	532.409	0
3282	169.161	507.663	0		2609	81.9558	466.952	0		3104	54.5138	518.864	1		2072	174.122	516.882	0		4795	80.0315	464.73	1
3130	157.073	528.253	0		2933	195.881	546.764	0		2842	78.0401	536.721	0		2084	119.577	507.841	0		2123	149.644	644.306	0
2983	232.085	588.487	0		4006	61.9699	494.419	1		2205	144.873	513.082	0		2379	171.843	471.462	0		4237	90.8905	475.946	1
2758	211.613	505.547	0		2540	164.199	534.145	0		1392	73.7621	547.129	0		2481	26.9792	459.551	1		2289	111.972	518.963	0
3340	251.368	563.753	0		3085	177.59	486.739	0		1656	104.121	572.679	0		2052	126.548	494.617	0		2719	176.815	540.948	0
1677	102.345	547.162	0		2553	126.997	516.373	0		2553	180.491	545.724	0		1558	109.036	529.743	0		1838	157.712	604.146	0
1829	120.553	578.171	0		3947	47.5959	471.446	1		1979	33.7169	485.115	0		2195	15.4027	425.294	1		4938	283.655	572.098	0
1736	110.768	554.63	1		2658	219.518	555.481	0		2742	202.826	575.045	0		2225	25.6954	417.538	0		4284	255.898	533.238	0
1632	105.198	555.371	0		3944	66.4802	464.762	1		2023	119.346	562.646	0		1152	17.2552	472.8	0		2399	138.574	582.885	0
3410	72.0741	504.442	1		2301	145.86	584.07	0		3139	223.789	556.304	0		1993	92.1865	479.676	0		3268	177.924	555.169	0
2341	145.395	561.352	0		2145	119.766	555.6	0		1892	122.006	591.8	0		2448	104.337	487.86	0		3645	272.16	603.699	0
3023	37.1486	465.5	0		3138	182.311	585.898	0		3059	19.5562	465.472	1		1684	107.633	546.741	0		3280	203.859	497.197	0
3192	110.885	577.676	1		2140	142.043	620.811	0		1968	131.358	569.61	0		1188	24.6421	442.75	0		3555	188.936	568.711	0
2598	188.326	566.491	0		2833	131.725	468.956	0		2227	18.9023	474.021	1		2067	143.758	589.585	0		3813	201.772	508.073	0
2067	148.18	565.745	0		3268	181.936	554.034	0		1964	141.143	577.158	0		1916	131.269	493.162	0		4606	119.35	581.889	1
2862	187.68	521.537	0		2355	117.1	483.034	0		2600	175.519	522.881	0		1571	65.3701	513.071	0		4505	300.37	567.321	0
3362	141.742	475.966	0		3219	195.787	446.989	0		1631	101.169	580.071	0		2104	31.0495	451.205	0		2974	166.139	539.091	0
4108	291.83	538.375	0		1802	92.2404	515.978	0		2507	142.705	536.049	0		1710	21.0536	515.743	1		4801	100.515	546.423	1
2732	215.85	579.66	0		2170	119.249	532.981	0		2790	225.051	563.463	0		2058	38.5312	501.333	1		3068	223.543	573.587	0
1946	117.808	563.2	0		2184	116.94	528.273	0		2144	141.177	593.714	0		2077	18.9155	447.49	1		3740	267.134	577.788	0
2773	195.616	540.809	0		3409	35.4743	492.977	1		1920	121.704	641.351	0		1284	33.7776	564.562	0		2923	159.887	561.922	0
3107	206.579	549.915	0		3802	125.052	578.419	1		2278	170.19	660.853	0		2005	20.2584	483.524	1		2622	142.569	538.762	0
2321	168.441	555.246	0		2138	127.285	524.75	0		3350	242.52	543.878	0		1953	18.6879	455.733	0		4364	308.676	534.034	0
2198	159.149	580.52	0		3035	164.826	486	0		1671	63.0226	538.8	0		1655	57.8547	458.267	0		2718	148.71	549.09	0
2856	209.618	564.564	0		3723	107.686	515.305	1		1689	87.7262	652.16	0		1563	96.5226	464.061	0		2451	132.135	553.151	0
2063	127.27	494.961	0		2824	210.085	488.447	0		1323	36.853	467.5	0		2259	129.992	504.957	0		2656	139.054	535.946	0
1752	111.772	566.484	0		2030	91.4868	503.143	0		1936	137.243	622.216	0		1357	62.0272	492.96	0		4129	236.304	529.33	0
1987	92.4415	525.267	0		3780	272.576	525.878	0		1546	97.545	621.286	0		1088	24.1868	480	0		3822	257.572	524.91	0
2842	223.508	559.397	0		3087	182.761	498.733	0		1765	100.626	544.833	0		1990	36.1877	493.818	1		2753	191.757	579.578	0
2692	211.893	566.672	0		3793	99.3726	495.612	1		3353	237.425	626.284	0		1504	99.9779	536.043	0		4175	71.8163	636.99	1
2487	150.617	511.938	0		2341	128.717	517.736	0		1846	121.498	505.605	0		1119	56.6629	472.95	0		4788	278.291	504.109	0
2196	139.701	551.081	1		2460	112.31	497.735	0		3215	22.4377	497.357	1		1754	12.4983	476.161	1		3707	263.585	594.86	0
3438	261.183	506.47	0		2260	130.765	518.544	0		1606	149.959	618.906	0		1813	121.074	585.4	0		4716	45.4508	496.209	0
2060	173.051	543.625	0		3215	263.48	552.379	0		1795	91.207	581.632	0		1633	101.002	595	0		4906	68.1356	505.543	1
1973	135.118	561.814	0		3935	282.62	554.155	0		1908	115.98	547.373	0		1290	29.5722	477.529	0		2928	189.704	571.684	0
1856	123.828	558.103	0		2863	170.026	497.934	0		2524	167.815	567.175	0		1384	66.8714	432.455	0		2480	141.188	594.089	0
2161	103.218	551.964	0		3139	264.124	627.768	0		2456	174.433	613.6	0		1593	119.994	603.577	0		4349	318.09	543.649	0
3567	123.095	560.28	1		2886	158.689	471.339	0		2720	70.5498	536.246	1		2057	97.571	518.882	0		2469	130.597	570.184	0
2051	78.5023	469.456	0		2599	168.543	512.197	0		2093	105.826	509.783	0		2116	165.33	469.6	0		3071	285.436	707.952	0
2822	201.847	532.625	0		3579	264.293	561.061	0		1607	80.3397	639.261	0		1614	93.9304	566.464	0		2808	174.754	588.385	0
2979	15.06	482.901	0		3212	40.5718	454.631	0		1841	86.4339	604.538	0		1990	14.6414	476.147	1		2811	197.678	590.094	0
3956	120.898	561.11	1		4396	191.326	449.53	0		2830	140.234	548.25	0		2170	122.897	447.432	0		3665	195.203	519.311	0
2548	202.758	604.576	0		3961	32.73	384.528	0		2043	149.952	575.34	0		1391	15.01	415.182	0		3824	218.06	558.756	0
2878	128.538	451.328	0		2222	105.012	465.51	0		2861	27.8889	597.048	1		1932	113.315	519.088	0		2774	170.023	561.433	0
2163	101.279	570.139	0		3850	269.461	555.919	0		2721	142.183	555.938	0		1816	50.193	482.846	0		4664	134.988	532.919	1
1710	148.884	874.08	0		3994	69.7071	492.325	1		2893	68.2184	505.8	1		1197	19.459	527.636	0		2734	164.645	578.721	0
1974	124.95	574.31	0		3197	203.052	462.241	0		2458	142.118	518.778	0		1651	106.779	573.455	0		2374	141.577	584.571	0
2793	201.587	567.75	0		2886	190.207	477.111	0		2667	217.079	652.421	0		2237	15.8239	453.977	0		2588	138.634	584.793	0
3536	57.3838	515.694	1		2966	220.543	513.484	0		2539	82.9191	558.41	0		1714	119.102	570.536	0		2760	206.076	622.015	0
2356	129.246	554.244	0		3933	263.636	519.861	0		2425	154.05	624.365	0		1133	14.9086	514.6	0		4401	265.734	508.457	0
2797	188.262	598.246	0		2795	137.743	470.932	0		3689	255.189	587.602	0		1835	22.4922	492.571	1		3181	192.233	519.25	0
1739	100.194	579.222	0		2318	132.05	521.275	0		2892	205.968	581.192	0		1709	117.266	565.903	0		3658	216.652	570.299	0
2245	153.375	542.607	0		2394	123.2	474.5	0		2797	48.5791	536.909	0		1707	122.091	530.548	0		3233	243.652	603.623	0
1651	131.837	839.125	0		2062	102.614	497.865	0		2555	175.352	620.191	0		2666	199.793	578.113	0		3669	205.204	557.901	0
2008	148.611	630.846	0		2174	125.177	516.783	0		3078	19.4259	482.333	1		1198	13.4093	609.143	0		4129	245.263	557.446	0
3255	27.2351	531.521	1		2318	136.993	526.083	0		3115	76.722	528.375	1		1248	26.7177	560.133	0		3204	208.756	588.357	0
1791	108.987	606.1	0		2265	111.603	499.75	0		2636	15.0989	514.417	0		1513	22.3681	745.5	0		2817	182.858	588.386	0
1951	101.687	588.27	0		2341	126.783	511.06	0		2058	123.119	650.387	0		1227	82.4961	478.882	0		4533	293.904	554.658	0
2769	15.0183	594.82	1		3136	231.129	521.73	0		1559	91.6687	634.174	0		1513	104.972	546.893	0		3925	259.049	528.978	0
2350	144.77	553.271	0		2527	142.633	487.396	0		1539	97.1207	665.52	0		2391	42.0962	471.312	1		3156	294.605	704.262	0
2699	176.088	547.468	0		3418	249.426	492.521	0		1629	134.77	686.63	0		1718	87.4159	475.629	0		5179	45.2841	479.485	0
2374	156.456	584.319	0		2725	188.667	506.41	0		2164	145.069	651.089	0		1287	43.5157	471.353	0		4702	49.2154	463.941	0
2470	136.65	581.094	0		3418	199.414	495.122	0		3443	17.6423	511.319	0		1922	148.714	530.185	0		5600	280.795	490.15	0
2614	193.978	531.538	0		3863	99.3005	481.073	1		2079	101.659	658.5	0		2151	142.556	501.25	0		4174	261.594	510.163	0
2300	148.679	565.327	0		2946	196.154	537.161	0		3136	73.8562	594.386	0		1778	112.382	550.231	0		3981	272.727	564.413	0
1905	116.487	556.447	0		3117	190.408	495.513	0		1997	116.126	667.867	0		2719	37.5752	524.471	1		2876	108.945	565.35	0
1938	141.023	550.1	0		3479	224.632	524.508	0		2075	136.333	628.22	0		1538	79.5237	557.611	0		5246	222.961	581.648	0
3252	130.74	507.953	0		3865	86.772	487.818	1		2008	123.624	610.69	0		2055	17.2242	450.784	1		4268	284.797	537.708	0
3558	232.903	503.827	0		3775	59.3342	490.4	1		1968	112.127	666.667	0		2259	15.9975	441.279	1		2872	149.435	609.576	0
2425	164.935	615.061	0		3484	257.403	500.216	0		1965	118.054	586.447	0		1684	100.582	527.444	0		3451	278.883	675.81	0
1997	114.088	571.711	0		2960	168.54	510.905	0		1909	123.26	603.517	0		1340	65.2148	495.385	0		3787	220.97	573.847	0
3598	47.323	506.443	1		3050	239.743	508.446	0		2970	11.6872	566.985	0		2785	17.4611	461	1		3480	234.02	545.537	0
3154	201.345	512.897	0		2307	114.233	493.429	0		2203	141.316	556.105	0		2017	161.249	492.413	0		4249	242.258	557.97	0
2432	157.287	542.873	0		2642	168.309	488.019	0		1583	106.962	559.7	0		1304	63.9045	533.1	0		4128	183.206	507.177	0
2615	236.881	638.642	0		3898	35.5129	450.557	1		2274	151.286	545.957	0		1795	107.693	553.698	0		5526	215.437	571.952	0
2220	103.928	503.235	0		2301	118.799	511.628	0		2850	125.992	499.742	0		2435	193.291	537.828	0		5291	327.562	531.393	0
2304	150.953	563.208	0		3978	239.766	492	0		1530	76.4613	567.567	0		1321	64.4347	493.458	0		5056	300.382	532.771	0
2624	134.478	501.033	0		3732	180.862	512.139	0		2391	135.264	607.317	0		1359	73.2223	525	0		4840	124.949	591.958	1
2188	133.102	590.039	0		2213	145.375	561.383	0		1901	140.177	716.519	0		1544	73.9945	429.947	0		4508	229.798	533.056	0
1987	79.4524	519.179	0		1903	133.115	529.4	0		2201	122.441	737.1	0		1672	94.6915	540.031	0		4483	290.802	491.227	0
2874	169.75	546	0		3157	182.914	475.795	0		1538	90.06	619.682	0		1614	65.5255	452.143	0		4481	297.978	528.765	0
2439	149.573	565	0		2642	142.876	492.726	0		3039	198.686	593.6	0		1703	114.616	524.152	0		3854	260.183	549.788	0
3489	36.5478	508.452	1		3009	176.872	532.913	0		1773	72.312	620.12	0		1956	146.225	524.933	0		4399	105.186	539.806	1
2444	199.656	600.049	0		2874	203.766	486.4	0		3016	47.1573	554.587	1		1852	87.1965	474.815	0		3295	153.503	541.794	0
2069	122.244	572.676	0		3400	198.636	449.619	0		2378	127.93	512.02	0		2016	102.636	473.229	0		5058	122.789	529.355	1
3484	70.3192	526	1		2251	131.363	534.7	0		2122	131.475	623.913	0		1534	76.0623	466.929	0		4535	289.669	537.804	0
3255	48.7341	454.338	0		3330	182.696	480.567	0		1493	58.124	584	0		1126	32.9799	559.545	0		5167	42.021	483.738	0
2918	248.059	607.429	0		2230	104.945	553.341	0		3181	253.448	545.444	0		1872	13.3468	444.158	0		4877	275.07	532.546	0
3466	20.5155	474.558	0		1835	102.88	528.906	0		1775	75.6623	573.333	0		2097	162.35	558.625	0		3341	200.156	560.341	0
3346	229.554	548.914	0		1937	122.034	553.2	0		1697	114.724	689.818	0		1206	20.1819	505.846	0		2803	141.888	541.02	0
2620	183.079	558.957	0		3827	265.26	455.708	0		1874	103.131	628.645	0		1290	56.3033	461.19	0		4702	98.2374	547.216	1
3700	60.1724	501.663	1		2650	161.758	478.923	0		2814	20.6418	473.213	0		1901	12.5095	428.419	1		3451	208.276	557.238	0
2497	134.419	532.652	0		2068	104.519	479.264	0		2515	187.014	620.615	0		1642	127.486	608.5	0		5549	57.6443	489.478	0
1683	87.9147	583.571	0		2261	105.256	472.9	0		1738	130.503	642.833	0		1287	27.1437	487.067	0		3990	242.254	551.087	0
1934	119.97	525.044	0		3659	18.534	418.373	0		1977	74.4411	534.27	0		1352	66.7529	524.05	0		3775	211.227	482.486	0
3298	191.126	541.615	0		3100	165.473	412.176	0		1235	114.542	526.967	0		1692	94.5235	496.757	0		5654	138.513	573.662	1
2242	148.511	520.788	0		3017	130.307	526.103	0		2770	79.3146	464.782	1		1134	5.85662	518.4	0		4968	104.605	515.898	0
2891	99.2157	572.634	0		2468	208.049	549.944	0		1787	112.625	525.341	0		2015	17.396	454.152	1		3661	209.183	461.244	0
2763	44.3518	552.929	0		3816	249.453	490.243	0		2649	94.0688	508.077	1		1763	124.606	632.231	0		2551	174.136	618.125	0
1954	131.157	570.514	0		3713	30.5228	413.811	0		1455	54.2849	475.5	0		1458	123.33	524.312	0		3998	84.4443	524.931	1
1661	138.146	687.174	0		4149	204.252	488.255	0		1804	92.9637	518.033	0		1869	142.759	486.381	0		4688	61.8153	487.779	0
2224	141.533	540	0		3644	112.084	526.991	1		1338	63.2172	584.778	0		2862	99.4299	519.155	1		4686	146.239	574.365	1
2202	146.874	550.979	0		2937	164.333	521.905	0		2076	121.38	520.189	0		1915	9.21834	411.147	1		2037	150.979	634.846	0
2871	238.656	591.09	0		2081	89.8755	549.364	0		1551	66.7966	476.684	0		2255	145.735	459.529	0		3781	272.959	578.242	0
2190	125.776	601.75	0		2637	159.647	494.557	0		2656	52.1387	504.879	1		1319	55.2709	510.263	0		3270	190.504	507.85	0
3768	137.876	615.7	1		2496	116.501	486.772	0		3148	226.749	484.395	0		1936	157.864	544.065	0		4603	273.078	503.372	0
2484	168.652	576.058	0		3916	193.905	488.483	0		2628	36.9135	494	1		2168	162.587	509.444	0		3039	187.823	594.634	0
2490	15.296	564.87	1		3887	25.4822	408.48	0		3248	227.979	488.303	0		1690	133.48	536.805	0		5123	98.3734	513.388	1
2182	112.708	523.783	0		3633	238.494	533.37	0		1782	78.0377	482.105	0		1692	129.505	595.074	0		4241	264.956	531.745	0
3080	127.215	521.79	0		2223	112.981	510.062	0		2546	180.331	523.254	0		2068	140.153	511.478	0		1963	112.373	599.905	0
2150	147.746	605.73	0		3483	199.659	481.34	0		1599	126.608	523.321	0		2041	13.0892	517.395	1		4575	78.5505	524.109	0
2502	156.673	586.836	0		3298	218.63	506.851	0		2675	197.648	483.364	0		1359	52.3074	591.938	0		4362	273.407	543.5	0
2459	172.253	599.367	0		3380	170.444	499.434	0		2101	78.3053	512.553	0		3985	322.385	491.916	0		3024	156.65	555.491	0
2654	222.155	563.132	0		2925	144.242	512.13	0		1815	118.435	545.393	0		1815	98.3009	534.278	0		2917	156.582	574.293	0
3469	36.2638	515.154	0		1887	107.395	553.359	0		2170	116.523	533.094	0		1961	11.8269	549.28	1		4469	303.95	526.35	0
3767	131.675	478.625	0		3831	69.3715	528.216	1		2885	86.521	512.25	1		1817	53.8134	461.655	0		3830	239.161	549.489	0
1604	108.096	606.923	0		2408	146.539	546.78	0		3178	12.2274	444.451	1		1520	90.4437	651.409	0		3995	221.744	613.056	0
2136	161.849	620.422	0		3390	233.224	514.925	0		1702	124.734	584.76	0		2266	12.8781	453.762	1		4445	317.078	537.044	0
3394	31.1699	528.342	1		3887	27.8309	416.714	1		1823	97.5506	505.387	0		1558	89.077	613.346	0		3450	193.597	504.95	0
1982	117.417	626.634	0		2831	167.09	472.184	0		2083	119.031	548.767	0		1652	158.627	439	0		6697	198.005	524.117	1
2047	111.756	500.733	0		3025	195.239	506.03	0		2668	219.467	616.462	0		1724	110.193	502.464	0		3412	231.126	565.94	0
2897	29.4038	494.611	0		3303	215.04	518.564	0		2810	24.4832	481.102	0		1882	143.904	461.75	0		4381	142.887	605.615	1
2716	189.641	564.983	0		3419	183.618	418.958	0		3245	31.4346	448.214	1		1926	109.188	479.891	0		2907	170.983	522.723	0
1962	112.662	618.054	0		3650	64.0507	455.889	1		1523	108.158	571.3	0		2073	154.704	511.667	0		3295	167.84	504.129	0
2521	186.453	603.104	0		3280	214.248	486.648	0		2037	143.099	527.196	0		1905	15.8236	463.714	1		3656	202.603	498.062	0
2132	125.005	525.634	0		2663	129.865	418.091	0		1572	89.7962	514.357	0		1992	126.947	500.531	0		5925	230.191	527.318	1
2711	167.193	566.348	0		2291	132.131	515.953	0		1469	87.2858	519.364	0		2331	83.6887	445.556	0		2771	151.292	520.019	0
1803	234.013	663.098	0		2597	130.284	494.271	0		2148	127.47	548.093	0		1661	103.726	538.808	0		3617	233.611	511.053	0
2431	112.176	560	0		3913	218.389	491.653	0		2212	141.759	494.635	0		2120	144.74	635.758	0		3963	213.45	452.706	0
2803	199.925	587.434	0		3985	105.994	470.746	1		1574	114.486	604.412	0		2182	18.3183	504.619	1		5170	221.444	523.078	0
1892	122.266	542.333	0		2983	162.83	428.029	0		1517	58.885	498.381	0		1371	92.9247	537.944	0		3318	177.673	500.667	0
3017	44.3068	521.375	1		3882	63.2425	495.902	1		1617	23.1523	496.8	0		1912	14.4113	498.028	1		4697	69.3197	503.235	0
2467	182.89	664.347	0		3175	251.628	591.679	0		2189	142.317	518.476	0		1247	14.9972	469.375	0		2565	159.121	551.828	0
2587	231.27	577.474	0		2251	101.577	488.434	0		1616	137.252	598.351	0		1512	51.1159	433.833	0		3397	200.074	514.833	0
1980	90.7502	497.326	0		3405	210.488	514.837	0		1678	97.3921	665.792	0		1223	54.8902	572.4	0		4151	103.036	554.244	1
2397	161.725	536.8	0		2557	134.992	469.686	0		1346	44.1093	552.357	0		2193	169.244	505.528	0		4661	229.69	545.819	0
1542	135.801	570.436	0		2345	157.267	517.083	0		2881	94.3221	462.333	0		1290	17.3415	460	0		3520	209.248	536.161	0
2229	128.955	500.231	0		2081	136.232	509.841	0		1737	116.929	483.907	0		2234	26.7368	494.86	1		3222	169.885	500.462	0
1927	116.102	547.931	0		3040	187.508	501.573	0		3235	108.581	524.548	1		1094	15.067	481.529	0		2866	67.8493	488.476	0
3835	16.7733	489.329	0		2545	119.119	517.3	0		3446	35.5109	491.613	1		3052	71.5575	530.899	1		3116	189.131	543.507	0
2328	153.839	541.229	0		3751	86.9825	499.725	1		1627	74.8436	534.524	0		1842	146.565	621.194	0		5013	97.1249	499.969	1
2199	140.707	525.723	0		2694	142.371	493.358	1		1884	90.2139	536.161	0		1590	70.4103	494.034	0		4143	36.8877	449.876	0
3304	53.8651	563.763	1		3601	88.3484	452.258	1		1716	76.2111	520.724	0		2020	31.7521	532.935	1		3653	162.611	673.649	1
2391	114.675	537	0		2855	171.389	483.328	0		2910	89.9953	579.726	1		1887	91.29	468.125	0		4640	124.123	537.354	1
2665	167.322	592.319	0		2052	132.858	552.263	0		2347	197.943	599.667	0		3016	20.8076	444.759	0		3811	213.106	522.637	0
2947	151.609	520.156	0		3785	197.154	458.142	0		2555	51.2721	538.436	1		1898	38.4821	510	0		4670	180.598	481.729	0
1667	79.7451	528.062	0		2433	125.173	482.404	0		2767	183.715	544.744	0		1203	40.3337	507.941	0		4870	279.835	471.824	0
2669	172.856	544.774	0		2051	145.16	553.6	0		1738	131.05	643.8	0		1324	73.0054	538.316	0		4343	129.268	566	1
2703	149.307	536.722	0		3164	190.619	512.937	0		2080	151.085	549	0		2147	169.744	528.196	0		2926	150.149	504.553	0
2040	125.384	578.63	0		3950	69.1254	433.624	1		3007	86.6348	551.048	1		1226	59.2469	544.231	0		4053	135.232	593.138	1
3337	33.5353	510.011	0		2364	139.69	515.089	0		2502	175.934	463.81	0		2694	22.0043	449.81	1		5475	152.605	544.796	1
3344	28.2569	493.609	0		3800	274.101	497.911	0		3046	62.3887	524.695	1		2194	40.7047	498.413	1		4640	278.68	492.811	0
2194	122.649	542.26	0		2577	139.042	460.694	0		1469	97.8844	649.158	0		2303	200.111	586.81	0		4816	43.9074	467.992	0
2358	195.369	629.333	0		2755	160.955	609.189	0		3417	143.623	450.925	0		1452	84.58	524.179	0		4232	238.84	528.097	0
2613	223.295	655.434	0		3097	183.359	483.175	0		2698	136.603	503.978	0		1525	68.2491	507.95	0		3593	198.616	508.5	0
3435	99.2912	573.515	1		3562	25.3603	421.524	0		2409	157.838	541.311	0		1790	119.646	518.842	0		2606	128.995	503.694	0
2822	216.136	528.072	0		2986	113.573	508.157	0		3388	142.443	487.047	0		2179	17.9458	420.451	0		4543	91.8082	537.782	1
2006	114.684	520.605	0		3384	234.685	503.896	0		2333	177.7	564.81	0		1803	131.508	473.9	0		3638	256.347	592.632	0
2104	113.213	550.9	0		3699	187.357	463	0		2654	51.0219	536.841	1		2023	153.8	521.475	0		3719	32.7176	495.826	0
2070	120.268	563.244	0		2840	165.383	500.339	0		2956	29.6041	418.111	0		1963	13.9886	502.646	1		3610	221.591	584.407	0
2214	121.189	589.548	0		2513	127.876	465.963	0		3311	54.8426	442.188	0		2463	151.95	480.684	0		3958	30.2975	521.411	0
2177	109.498	596.9	0		3099	159.994	444.639	0		2640	232.859	601.359	0		1945	13.7198	518.344	1		3726	266.038	543.281	0
2244	120.352	519.373	0		3019	179.885	492.297	0		2851	38.0476	464.209	0		1277	39.8416	455.654	0		4806	205.793	470.489	0
2299	137.644	583.474	0		2758	151.103	459.692	0		2764	67.302	501.836	1		2427	164.716	506.655	0		4725	329.587	552.706	0
2609	170.858	552.59	0		2893	156.585	505.156	0		2367	100.024	469.683	0		2310	47.8969	522.442	1		3905	254.623	509.084	0
2673	180.262	536.73	0		2232	135.792	474.154	0		2641	179.828	538.852	0		1913	73.9417	512.464	0		3533	216.128	545.517	0
2511	194.857	624.731	0		1943	67.2624	427.65	0		2830	27.6964	441.641	1		1282	62.4255	570.667	0		5092	189.323	479.094	0
3062	131.149	472.068	0		3182	233.29	500.367	0		2671	57.8186	466.679	0		2082	13.418	463.895	0		3317	231.735	554.6	0
3097	210.671	501.27	0		3557	104.134	496.773	0		1980	98.597	529.162	0		2191	16.1137	449.875	1		4690	106.634	553.421	1
3462	24.4369	513.356	1		2035	90.838	431.157	0		1965	96.4701	497	0		1721	107.956	619.806	0		2844	174.93	573.778	0
2368	152.234	559.455	0		2937	164.813	462.193	0		1991	122.699	561.828	0		1322	63.9837	528.286	0		3904	138.872	595.403	1
2885	202.607	540.835	0		2964	165.935	435.458	0		1816	92.5895	484.781	0		1493	75.6957	513.923	0		3516	207.554	503.264	0
4010	57.3769	497.44	1		3385	156.983	417.485	0		2832	20.3505	416.167	0		1601	105.085	494.656	0		4874	32.4248	473.72	0
1908	86.6462	524.852	0		2937	170.333	444.328	0		2081	110.623	546.5	0		1964	39.5861	473.167	0		3692	193.572	525.652	0
3115	127.755	528.803	0		2123	85.7422	485.386	0		2478	171.482	526.796	0		2207	105.545	488.429	0		2933	148.723	560.667	0
2433	40.6941	532.487	1		2787	158.975	496.321	0		2922	231.165	664.964	0		1519	94.3007	570.194	0		3936	41.8988	532.139	0
2974	25.6133	500.921	0		2117	110.15	476.449	0		3491	246.125	585.185	0		1551	105.022	622.1	0		2678	156.858	558.345	0
2096	126.249	573.487	0		2154	124.35	540.436	0		1960	120.014	556.633	0		1384	144.85	457.529	0		3740	246.78	565.73	0
2950	118.119	548.622	0		3135	173.298	503.967	0		2916	34.633	526.559	0		1267	53.9295	483.238	0		2772	170.049	582.31	0
2926	94.785	595.1	1		2196	98.2007	486.455	0		2762	194.07	620.639	0		1393	81.7997	549.759	0		3917	244.123	532.354	0
2246	112.965	554.7	0		2510	133.798	487.383	0		2960	77.61	629.661	1		1816	120.046	493.622	0		3291	193.905	573.221	0
3167	184.215	574.022	0		3521	169.367	458.562	0		1977	146.284	597.205	0		1255	23.884	448.222	0		2620	171.323	584.917	0
2691	187.879	505.317	0		3863	87.3628	472.589	1		2888	20.285	546.629	0		1859	103.238	550.139	0		4304	275.327	532.658	0
1971	135.085	676.517	0		2987	160.246	424.109	0		2209	141.633	618.459	0		2043	143.763	564.973	0		4598	120.605	528.714	0
1922	133.14	590.41	0		3986	61.4561	460.341	1		3090	35.2821	521.094	1		1344	86.0736	542.741	0		4293	80.7579	537.816	1
2436	161.377	540.47	0		4119	83.9128	463.931	1		2666	22.2085	515.359	1		1836	119.742	457.657	0		3381	218.349	590.543	0
3199	53.0691	567.13	0		3179	189.875	476.177	0		2463	186.87	587.929	0		1642	148.269	567.909	0		3708	217.809	507.92	0
1871	89.8955	602.41	0		2783	176.201	505.407	0		3263	136.928	535.492	0		1182	31.5647	562.062	0		3959	255.215	562.978	0
2843	97.5511	519.986	1		3575	207.086	490.095	0		2222	133.972	545.918	0		1169	51.169	495.526	0		3255	234.982	547.316	0
1556	135.08	656.667	0		2229	124.887	516.216	0		1853	135.488	681.188	0		1323	64.3976	506.889	0		3483	225.043	536.244	0
2675	221.822	591.333	0		3110	67.9077	422.742	0		3571	68.9823	555.99	1		2613	169.526	574.119	0		3751	273.652	536.022	0
3428	70.2105	516.744	1		2369	96.7902	471.346	0		1801	128.728	606.769	0		2011	18.5146	530	0		4069	301.429	554.685	0
2836	174.204	511.17	0		2815	131.087	483.574	0		2876	69.9646	557.176	1		1134	43.601	515.125	0		4768	72.2653	511.722	0
3211	42.1527	525.218	0		2312	108.853	472.481	0		2977	13.7799	468.899	0		1301	20.0033	501.333	0		2772	126.771	542.476	0
2415	136.076	530.318	0		4117	19.5847	406.089	0		1901	77.7318	557.075	0		935	9.4798	491.333	0		2804	138.815	578.574	0
2909	218.36	570.986	0		3142	225.81	516.69	0		3168	26.0879	501.841	0		2566	169.822	480.635	0		4688	30.0419	482.451	0
2336	155.25	593.887	0		2959	175.686	488.324	0		1377	92.1517	571.839	0		1587	163.321	636.583	0		3721	186.101	525.807	0
1911	131.584	560.596	0		3545	36.379	525.098	1		2289	197.531	587.78	0		1433	122.018	523.235	0		3700	217.268	542.024	0
2785	219.215	586.364	0		3213	204.189	493.869	0		2581	194.04	616.39	0		1836	122.794	551	0		4513	136.284	552.676	1
2991	74.7894	569.137	1		2623	170.469	512.28	0		1669	108.9	592.387	0		2105	142.352	508.087	0		5227	37.4277	517.865	0
1657	107.21	589.667	0		3397	105.026	543.271	1		2606	170.608	587.694	0		2442	36.8343	742.075	1		3216	182.524	586.415	0
2618	177.559	563.444	0		3743	32.1518	454.579	1		2130	159.191	654.5	0		2268	19.0905	747.83	1		2716	169.292	574.543	0
1987	117.278	515.033	0		3085	156.298	461.826	0		3536	138.069	512.057	0		2502	151.35	473.229	0		4479	269.129	551.31	0
2405	189.427	513.019	0		2037	107.892	489.018	0		2940	51.088	520.429	1		2005	107.596	508.295	0		3536	208.043	513.387	0
1977	141.649	637.364	0		4125	67.5556	501.957	1		1778	115.168	622.407	0		1736	65.5764	545.478	0		3161	291.265	657.227	0
3226	183.917	478.913	0		3069	230.256	539.577	0		1406	127.256	572.968	0		1487	26.9297	645.9	0		5489	130.763	578.977	1
1819	126.216	642.472	0		3039	245.78	524.803	0		2086	82.9378	545.311	0		1350	54.1797	482	0		4718	320.511	579.266	0
2440	137.567	533.975	0		3321	240.47	538.534	0		1915	105.908	568.361	0		1480	102.65	510.593	0		2954	187.242	637.534	0
1705	122.757	639	0		3176	187.71	506.32	0		2720	197.76	666.163	0		1628	84.1143	496.931	0		2661	111.683	533.032	0
2204	180.952	635.962	0		2318	116.587	495.074	0		1803	87.2534	564.345	0		2191	145.051	521.125	0		4039	283.682	558.465	0
1920	165.354	598.659	0		3013	176.195	481.942	0		1692	93.1904	622.269	0		1537	104.365	466.759	0		2563	132.987	569.02	0
2504	116.734	548.291	0		2983	200.261	483.816	0		1796	101.596	575.914	0		2223	52.4167	482.291	1		5011	153.982	572.515	1
1694	100.02	578	0		2307	156.66	543.288	0		1520	159.221	621.029	0		6440	48.7119	474.243	1		2449	146.056	583.509	0
1979	111.795	561.71	0		3135	197.296	467.447	0		1675	106.746	582.032	0		2100	10.5722	414.636	1		5391	90.5483	492.649	1
1755	113.119	630.812	0		3019	193.963	514.573	0		2810	55.5923	592.811	1		1670	96.1758	496.821	0		5041	38.1525	467.504	0
2055	131.975	607.548	0		2112	113.901	519.164	0		3127	87.8219	602.523	1		1651	17.822	466.138	1		5377	124.833	493.622	1
3400	76.165	487.616	1		3719	237.031	489.866	0		1417	146.517	562.19	0		1102	10.9196	416.857	0		3663	185.078	463.391	0
3334	38.453	509.565	1		2904	188.369	551.304	0		2180	169.234	660	0		1454	54.8613	518.105	0		4162	250.779	534.371	0
2230	91.5745	514.423	0		2203	96.0057	426.49	0		2991	213.232	592.703	0		1921	146.554	512.436	0		3686	216.717	661.625	1
2354	229.015	657.778	0		3599	173.129	436.88	0		2721	16.601	550.554	1		1399	68.4638	552.083	0		4024	269.966	551.698	0
2116	134.153	1010.88	0		2988	239.17	523.704	0		2216	120.372	548.389	0		1512	78.2571	545.778	0		3507	250.001	563.013	0
2037	229.973	703.091	0		2604	155.035	506.689	0		1761	121.95	612.355	0		2029	119.776	488.769	0		3983	231.203	520.837	0
3235	14.4187	468.265	0		2729	176.076	537.561	0		2169	97.3526	594.342	0		2331	13.3546	489.213	1		3565	213.636	551.341	0
2599	17.9698	509.864	1		3716	188.237	437.5	0		1785	113.042	612.062	0		1645	90.0298	597.12	0		2598	122.392	471.8	0
2200	131.16	525.644	0		2638	197.229	570.648	0		2076	110.765	622.732	0		1242	33.6782	444.286	0		3072	133.792	505.768	0
1942	154.393	638.306	0		3304	154.082	402.525	0		2577	20.4616	503.698	0		1276	81.4417	614.412	0		2212	128.045	516.13	0
2874	30.0463	522.716	1		3663	175.855	483.386	0		1939	130.654	585.633	0		1992	15.2636	514.853	1		4811	263.006	520.639	0
2088	121.951	569.283	0		2548	148.009	518.2	0		2272	156.544	602.804	0		1940	156.416	513.03	0		2707	129.733	550.537	0
2361	153.194	558.438	0		3355	171.973	446.839	0		1597	123.491	619.867	0		2147	22.7346	526.5	1		3463	157.627	518.397	0
3030	212.956	538.263	0		2669	155.057	490.106	0		1898	94.8781	553.486	0		2156	119.39	508.234	0		2684	132.372	529.578	0
2795	150.915	593.694	0		3648	252.292	512.918	0		1796	102.507	636.724	0		1272	65.7193	529.897	0		2938	165.04	558.509	0
1769	130.412	631.771	0		3107	241.087	539.442	0		1759	137.417	608.441	0		2245	155.391	499.397	0		2794	136.42	508.161	0
2461	227.607	605.19	0		3101	151.635	450.753	0		1845	80.1298	530.387	0		2052	14.7076	403.326	0		2816	149.541	476.982	0
2048	129.196	568.255	0		2764	143.102	467.179	0		1567	91.5505	653.2	0		1972	115.786	459.256	0		2272	128.48	533.298	0
2251	125.341	491.58	0		2468	111.305	433.92	0		3699	194.285	577.789	0		1904	109.394	499.521	0		3971	229.936	515.4	0
2160	160.248	580.947	0		2283	114.515	561.043	0		2198	167.349	538.18	0		2151	120.273	524.667	0		5445	36.2605	466.912	0
1988	105.333	546.025	0		2599	170.221	506.288	0		2930	215.086	601.817	0		2030	152.427	543.042	0		3100	195.288	538.123	0
2149	156.024	672.444	0		3706	257.151	508.573	0		2889	203.999	589.123	0		1692	105.682	593.217	0		5018	56.7845	433.654	0
3110	214.796	569.435	0		2337	112.899	483.865	0		1496	107.282	673.1	0		2338	24.4004	454	1		2533	134.845	491.7	0
1908	101.434	535.892	0		3903	144.676	463.189	0		1479	100.335	651.56	0		1185	74.9822	535.174	0		4618	27.6119	477.509	0
1883	135.789	583.657	0		2498	126.088	474.214	0		3097	20.64	512.167	0		1799	90.1595	468.574	0		4264	323.11	560.977	0
2018	105.89	561.31	0		2903	166.128	453.431	0		1781	130.074	600.944	0		1919	165.06	590.438	0		3204	178.138	562.714	0
2039	133.044	646.647	0		3494	222.479	512.171	0		2171	167.321	596.771	0		2374	177.082	514.271	0		4458	259.001	518.112	0
1783	138.526	628.314	0		4391	61.2682	431.874	1		2501	18.8812	539.109	1		1786	123.479	508.61	0		4209	243.75	466.841	0
2319	164.496	584.327	0		3578	72.5097	483.636	1		3560	140.781	624.316	1		2665	206.035	536.097	0		3090	163.307	549.982	0
2488	185.137	579.738	0		2956	191.169	554.098	0		3164	92.807	612.418	1		2308	177.539	557.87	0		3246	186.632	534.584	0
3042	73.1119	564.667	1		2705	137.636	457.274	0		1340	103.803	596.097	0		2039	127.471	451.105	0		4390	294.857	572.543	0
2217	128.738	606.08	0		2992	150.287	470.227	0		1418	82.3706	648.714	0		1957	123.237	460.684	0		3193	147.078	487.639	0
2852	73.8863	590.038	1		3411	229.092	499.687	0		1879	120.967	612.345	0		2238	180.708	557.932	0		4856	133.58	596.265	1
2807	171.934	557.129	0		2747	182.365	448.3	0		1517	85.8955	615.033	0		2131	23.4922	441.209	0		3139	169.875	563.81	0
2109	123.753	526.273	0		2862	164.353	453.015	0		1813	99.9114	627.3	0		1677	138.299	531.794	0		4613	69.7774	510.547	1
3060	135.164	643.012	0		3488	135.385	421.154	0		1554	67.3378	595.308	0		1326	44.6997	569.062	0		3659	204.301	550.6	0
3057	221.494	592.756	0		3260	221.542	461.184	0		2564	21.3863	520.204	0		1631	103.921	484.167	0		3189	289.778	659.641	0
2829	199.547	592.27	0		3541	217.455	464.584	0		1761	123.324	606.469	0		2352	68.9907	498.289	1		4668	310.506	574.157	0
2486	174.92	587.633	0		3525	56.9755	481.859	1		2156	122.505	609.975	0		2178	10.3526	448.188	0		3765	147.812	604.575	1
3409	269.483	579.216	0		2993	160.493	488.061	0		1610	105.364	682.75	0		1459	106.576	529.435	0		4541	138.831	570.959	1
2443	148.206	537.787	0		2442	101.213	482.54	0		2042	131.745	634.741	0		2454	45.8925	456.37	1		4979	131.615	515.623	1
3307	169.115	518.633	0		3710	31.5801	462.343	0		1799	120.477	631.571	0		1523	55.3558	545.524	0		4307	261.774	548.266	0
2856	106.27	681.903	1		3434	201.675	444.564	0		2041	124.842	589	0		2585	41.0298	481.705	1		5458	85.1314	464.089	1
2112	115.9	558.767	0		2276	127.631	503.978	0		2238	176.248	637.14	0		2179	161.069	489.542	0		3282	180.558	545.529	0
1890	126.738	592.341	0		2456	142.508	483.456	0		1803	96.0665	656.043	0		1974	14.3064	446.564	0		3624	263.291	547.713	0
3052	210.085	570.902	0		3564	227.399	467.706	0		1973	116.121	569.674	0		1803	143.332	541.476	0		4296	252.471	500.093	0
3512	83.0171	542.292	1		3690	88.562	511.618	1		2099	144.654	654.857	0		1499	83.0813	517.8	0		3312	185.444	531.8	0
795	20.6648	274	0		3573	167.54	474.84	0		1912	76.7215	583.438	0		1580	80.8354	506.12	0		4784	123.036	571.743	1
1821	129.313	631.808	0		3331	193.934	478.929	0		1862	109.775	650.314	0		2003	81.4583	437	0		2863	158.754	525.286	0
1946	145.349	600.17	0		3077	182.348	512.75	0		1691	93.6933	665.917	0		1973	110.805	475.122	0		3096	140.424	488.73	0
2258	114.804	572.841	0		3387	229.223	463.221	0		3420	18.4835	530.027	0		1477	132.862	516.618	0		3806	103.079	579.235	1
2777	190.416	570.559	0		2771	146.244	517.554	0		1883	86.7069	621	0		1162	13.6382	448	0		2873	147.401	554.518	0
2209	178.271	553.308	0		2487	83.2059	446.357	0		1819	99.4706	596.304	0		1700	116.9	510.758	0		3029	147.735	519.956	0
2110	139.186	568.723	0		2519	141.003	480.019	0		1917	122.01	541.583	0		1794	95.4143	531.618	0		3613	127.142	469.292	0
2970	224.956	575.452	0		2550	87.6708	449.855	0		2092	133.554	615.056	0		1307	12.7551	428.111	0		5473	123.225	498.067	1
2515	197.147	608.815	0		2243	106.379	463.718	0		1451	53.0758	535.957	0		1934	103.851	519.763	0		4504	96.8182	489.991	1
2854	289.765	582.42	0		2327	117.136	492.698	0		2205	127.743	569.692	0		1952	120.244	489.75	0		4548	138.472	538.386	1
2654	159	579.704	0		2055	95.2219	490.981	0		1678	94.7715	580.235	0		1716	100.292	521.548	0		3319	175.278	557.412	0
3118	129.857	482.013	0		2380	84.2076	475.116	0		2689	159.301	557.687	0		1569	63.63	552.222	0		5383	43.5822	461.921	0
2452	156.333	541.246	0		3260	167.08	482.829	0		2209	126.851	420.022	0		1877	16.372	425.042	0		5350	108.697	487.17	1
2612	185.042	572.234	0		3220	13.7172	418.522	0		2458	206.986	538.379	0		1960	148.149	533.545	0		5960	83.8093	504.912	1
1923	149.993	646.619	0		2979	135.893	439.986	0		2272	122.337	512.053	0		2319	150.064	519.821	0		4656	265.308	508.73	0
3447	42.6096	480.725	1		3491	234.15	453.323	0		1652	67.2857	450.833	0		1407	43.9398	523.579	0		3178	184.643	490.582	0
2371	108.379	536.302	0		2559	119.814	450.6	0		2772	80.6484	541.754	1		1941	161.06	566.8	0		5348	48.0369	513.7	1
2443	86.6317	681.529	1		3801	222.171	476.578	0		2524	118.907	533.195	0		2458	155.891	499.857	0		3770	237.128	545.259	0
3080	237.597	584.651	0		3367	197.335	467.32	0		2984	21.6699	437.154	0		1892	28.1211	435.121	0		3688	230.275	488.758	0
3381	161.307	541.156	0		2225	103.552	503.566	0		2488	152.73	484.217	0		1628	119.199	514.161	0		4461	162.366	553.337	1
3023	177.538	529.121	0		2405	122.454	486.909	0		3345	147.124	495.227	0		1229	53.3994	530.643	0		4439	96.8548	501.79	1
2010	142.11	623.22	0		2652	133.724	472.625	0		3038	163.431	694.81	0		2112	103.027	485.105	0		4645	125.091	571.99	1
2822	165.323	537.689	0		3578	67.4987	484.058	1		1594	136.21	607.767	0		2258	27.5615	517.696	1		3022	138.351	487.925	0
1860	105.502	558.658	0		2615	159.515	468.444	0		2701	162.171	530.962	0		1704	126.292	606	0		4276	306.102	548.915	0
1973	81.6227	525.949	0		3481	218.162	500.106	0		3004	41.0098	503.982	1		2103	176.501	550.037	0		4015	212.38	484.677	0
2557	161.107	573.414	0		3920	227.828	455.034	0		1790	117.952	555.444	0		2372	42.9516	536.974	0		1232	12.9494	331.412	0
3285	146.318	530.069	0		3107	202.949	479.329	0		1507	83.7919	541.565	0		1873	100.374	499.385	0		3465	217.405	535.692	0
2020	96.3483	545.651	0		3602	249.526	492.567	0		1598	84.9467	615.769	0		1788	139.119	517.242	0		2858	160.579	581.762	0
1832	101.019	580.286	0		2042	124.626	528.321	0		1248	155.928	631.036	0		1812	106.723	483.353	0		4006	238.748	512.225	0
1803	122.226	660.618	0		2222	98.6551	513.343	0		1649	82.517	677.438	0		3217	25.4623	416.468	1		2935	114.831	488.732	0
2622	161.597	557.679	0		2973	193.22	485.551	0		3147	16.5029	387.018	1		2452	161.462	545.8	0		3236	216.32	569.043	0
3084	174.664	523.975	0		3192	186.79	477.366	0		1743	103.327	537.37	0		1701	116.083	615.72	0		4473	71.3802	502.37	1
3351	21.8101	481.73	1		3913	22.8682	436.894	0		2880	39.4946	442.069	1		2050	20.996	526.462	1		4150	105.262	516.757	1
3427	42.0506	435.56	0		3896	262.1	490.694	0		1627	104.307	613.792	0		2087	121.71	496.294	0		4025	302.758	561.096	0
2651	176.576	537.855	0		3208	196.524	476.857	0		1680	104.706	559.9	0		1291	63.7815	521.333	0		5372	38.8928	436.121	0
3465	93.7387	620.699	1		2770	169.693	487.094	0		2847	130.887	480.984	0		2027	128.196	508.417	0		2642	125.664	477.306	0
2363	164.995	507.367	0		3785	208.323	472.253	0		2453	180.184	517.896	0		1482	85.8683	556.571	0		3422	204.498	502.717	0
2854	221.205	545.459	0		3451	254.306	546.667	0		2959	201.771	518.246	0		1220	15.5952	526.933	0		3610	295.559	563.412	0
2704	192.273	506.767	0		3063	151.494	501.97	0		1802	84.2756	553.679	0		1339	38.2423	444.95	0		3503	157.079	504.425	0
2236	170.096	543.293	0		2420	126.237	513.646	0		1597	98.145	513.636	0		1398	65.3472	546.571	0		2496	129.132	560.073	0
3130	74.3913	544.323	1		2334	119.888	469.883	0		1503	84.1682	525.875	0		1602	114.27	539.333	0		3045	225.126	566.839	0
3840	87.8273	515.731	1		3733	230.308	473.795	0		2511	189.537	550.077	0		2605	24.4468	430.089	1		4118	196.562	497.531	0
3726	153.268	481.755	0		2981	174.209	506.032	0		3137	105.661	410.603	0		2148	140.763	483.283	0		3623	249.294	513.867	0
3341	20.1342	470.614	1		2527	157.79	472.175	0		2145	121.613	487.1	0		1353	55.1505	484.692	0		4657	62.4761	452.978	1
1670	130.328	596.342	0		2406	133.427	522.735	0		1847	110.033	571.171	0		1293	65.1937	508.727	0		2505	122.29	565.333	0
4765	283.3	510.398	0		3449	94.5148	499.185	0		1732	135.516	611.222	0		1669	101.562	521.176	0		4392	231.092	534.788	0
1754	129.437	611.103	0		2168	98.0443	456.391	0		1733	109.626	550.688	0		2228	161.736	506.98	0		4467	87.4995	520.023	1
3195	236.271	516.713	0		3641	253.603	555.205	0		2753	121.129	466.162	0		1878	94.3982	481.971	0		5087	283.746	464.267	0
2343	160.583	570.519	0		2160	124.163	541.818	0		1540	84.67	486.154	0		1746	12.2223	540	0		4271	248.551	531.732	0
3210	255.907	572.488	0		2002	89.2233	468.452	0		2074	116.457	468.07	0		2159	34.6653	476.596	0		2610	140.895	578.232	0
3693	44.2543	503.762	0		2405	113.72	478.018	0		2282	139.646	502.674	0		1098	34.4492	498	0		2826	145.198	453.138	0
3978	162.06	614.162	1		3390	145.916	470.859	0		3293	209.448	502.479	0		1732	88.3135	452.219	0		4489	91.8392	557.347	1
1438	83.3649	574	0		3277	222.296	484.75	0		3121	65.8688	476.304	1		1291	65.2887	604.273	0		3444	145.598	517.608	0
2073	116.419	566.881	0		2480	133.218	530.906	0		1844	123.152	514.767	0		1525	95.1944	625.143	0		2898	150.069	542.292	0
3085	40.3318	513.105	1		3812	230.591	501.237	0		3140	74.3004	538.296	1		2072	139.853	515.366	0		3324	155.688	484.745	0
3018	226.44	558.208	0		2026	122.266	533.5	0		1862	117.653	554.391	0		1525	63.4563	502.474	0		3395	165.24	468.469	0
3044	51.773	509.872	1		2369	117.794	499.148	0		2249	116.689	507.333	0		987	34.7356	468	0		3156	158.177	517.378	0
2153	123.293	553.067	0		4068	76.7476	478.99	1		3288	53.9329	399.338	0		1970	76.8238	492.091	0		4332	73.9094	533.239	1
1575	150.852	570.513	0		3947	90.6845	498.846	1		1863	162.017	620.38	0		1479	71.694	458.682	0		3140	144.836	468.939	0
2851	152.063	488.983	0		2317	120.979	546.757	0		2193	160.913	625.34	0		2173	22.8617	403.022	0		2537	141.866	493.426	0
3238	48.6711	499.773	1		2331	140.439	515.054	0		2866	39.8682	528.795	1		1694	28.2738	520.923	0		3233	168.274	554.939	0
2345	226.777	606.431	0		2551	131.52	545.341	0		2636	52.8169	599.161	0		1378	65.2271	539.55	0		3486	153.047	494.259	0
3137	68.2081	556.213	1		2815	144.673	483.937	0		2289	91.1096	621.296	1		1668	93.7616	531.857	0		4857	95.588	451.274	1
2243	109.392	505.244	0		2596	144.871	584.323	0		1508	110.97	640.429	0		2244	165.045	533.5	0		4567	120.202	551.13	1
3361	40.7474	490.718	1		2630	130.602	475.218	0		2485	216.482	623.632	0		2390	21.811	422.75	1		4190	99.4687	516.586	1
3556	36.0437	523.833	1		1994	123.574	533.472	0		1828	144.643	653.703	0		2028	246.861	632.775	0		2876	159.328	548.71	0
2797	226.057	583.138	0		3592	83.0556	459.043	1		1472	116.817	708.214	0		1309	22.6559	485.364	0		3059	171.646	553.857	0
2151	113.944	487.347	0		2375	130.381	536.44	0		2812	232.827	674.262	0		2217	18.5554	484.07	0		2793	152.046	506.541	0
2010	100.03	480.636	0		2465	159.861	554.757	0		1541	126.278	672.586	0		2035	46.8306	519.818	0		5355	283.123	492.986	0
2664	136.099	544.524	0		2644	143.714	490.019	0		2448	202.636	625.288	0		1621	93.4964	512.5	0		3930	262.787	528.465	0
2976	61.0767	542.247	1		3263	212.026	490.532	0		2992	96.4574	520.302	0		2097	131.706	496.1	0		2763	146.815	534.763	0
2291	167.392	627.5	0		2891	186.558	547.901	0		1529	117.546	597.205	0		2878	138.964	488.635	0		4778	99.6987	477.4	1
2262	149.117	558.314	0		2685	127.525	464.317	0		2322	23.9039	599.396	1		1952	12.9459	409.842	1		4732	138.016	576.121	1
1938	132.661	537.383	0		2671	152.952	531.609	0		2581	184.118	581.672	0		1839	154.559	534.75	0		4565	292.972	517.882	0
2810	160.865	507.727	0		2261	123.466	499.622	0		2141	137.24	613.74	0		1830	122.212	554.303	0		4186	273.557	518.701	0
2190	141.926	557.339	0		3776	184.764	466.021	0		2225	117.995	649.39	0		1297	17.4053	513.909	0		3370	216.783	515.73	0
2721	188.479	544.426	0		3066	167.07	512.589	0		2704	176.72	620.661	0		2493	145.79	437.482	0		3472	202.304	510.138	0
3297	52.7093	484.75	1		3491	249.753	498.865	0		2341	120.397	650.622	0		1404	38.7806	517.75	0		4750	45.8499	489.356	0
3629	27.7817	479.965	1		2262	136.433	536.227	0		2118	68.5308	643.84	0		2007	22.3768	567.128	1		4629	294.287	516.158	0
1808	120.561	506.475	0		2232	127	566.917	0		2212	152.28	603.692	0		1625	101.63	535	0		3537	156.643	472.848	0
1761	63.0325	555.333	0		3935	164.104	434.018	0		1785	117.041	631.333	0		1837	106.107	561.487	0		3651	227.661	520.524	0
2354	137.94	518.318	0		2090	142.987	538.179	0		2473	140.12	603.241	0		1326	32.1926	688.889	0		5151	299.611	542.339	0
2416	152.993	567.396	0		3401	218.353	505.4	0		1635	91.1001	589.588	0		2235	22.9249	456.2	0		3494	149.546	495.383	0
2269	154.541	570.358	0		2151	90.2166	468.791	0		2229	132.946	613.364	0		1700	15.4401	577.091	0		4958	267.875	434.894	0
2261	119.564	521.359	0		3234	160.395	590.557	0		1647	88.7752	614.645	0		2076	27.0866	484.061	0		2721	161.531	565.522	0
1750	106.502	531.69	0		2265	129.015	520.585	0		1852	150.659	690.973	0		1918	107.548	547.192	0		2864	113.006	487.975	0
3244	228.654	527.4	0		3256	255.389	532.139	0		3174	46.4438	582.852	1		1581	106.91	580.263	0		3604	194.437	539.711	0
3001	194.613	581.153	0		2639	153.184	519.281	0		2454	161.55	609.534	0		2448	32.4262	461.904	0		3491	184.354	512.545	0
3573	76.7917	508.921	1		2511	153.009	466.893	0		2690	199.547	607.688	0		2442	43.108	507.65	0		4800	106.861	520.025	1
2813	154.479	467.714	0		3703	15.6349	426.188	0		1914	104.959	645.158	0		1508	81.6884	524.64	0		4779	237.678	514.34	0
3640	57.0628	464.133	0		2536	135.829	521.311	0		1890	108.501	853	0		2010	19.0217	514.64	0		3273	203.839	533.971	0
2568	160.622	538.862	0		3331	236.58	519.608	0		1396	120.299	673.552	0		1984	134.674	531	0		5186	329.55	491.257	0
2299	111.609	536.879	0		2438	111.117	498.071	0		1810	106.105	581.742	0		2041	30.4419	486.83	0		2977	169.013	540.923	0
2106	107.954	485.977	0		3346	227.437	513.203	0		3594	57.9516	552.273	1		1827	113.368	560.707	0		4623	241.735	483.008	0
2470	159.932	555.95	0		2967	188.382	495.137	0		3022	232.045	623.569	0		1862	109.166	518.273	0		4672	95.9935	511.2	1
3796	193.553	495.567	0		2973	173.769	472.986	0		1669	116.295	636.875	0		1342	89.8985	631.048	0		5242	292.262	518.538	0
2792	38.0334	481.056	1		2219	105.723	511.686	0		2225	177.663	697.049	0		1659	117.167	479.522	0		3690	250.876	588.69	0
1840	189.51	702.294	0		2941	204.866	515.597	0		1917	127.125	591.564	0		1904	13.097	493.341	0		3894	189.195	495.231	0
2353	136.826	503.545	0		1856	140.247	623.5	0		2263	116.481	617.16	0		1173	59.8309	553.5	0		4472	81.4829	493.587	1
1764	143.888	641.184	0		2684	133.643	470.79	0		1589	140.63	681.548	0		1566	87.2788	561.56	0		3700	191.982	480.27	0
3621	245.784	511.979	0		1928	99.6171	506.028	0		2582	160.082	583.371	0		1414	121.28	644.176	0		5181	19.2078	435.824	0
1532	114.526	499.806	0		1822	112.034	515.5	0		2499	171.03	603.653	0		1361	58.4354	485.12	0		4183	200.768	484.515	0
2790	195.163	453.659	0		3690	43.2444	468.062	1		3263	127.621	685.833	1		1271	37.8108	561.25	0		2539	132.504	517.8	0
3036	70.8455	517.198	1		3669	229.364	508.58	0		2390	118.128	589.256	0		2052	86.6105	476.297	0		3061	191.298	559.545	0
2694	160.676	476.222	0		3823	129.637	500.086	1		1977	141.218	620.375	0		1557	19.8714	490.85	0		5036	115.339	516.347	1
1597	98.7796	474.41	0		3208	183.681	500.679	0		2467	177.183	713.791	0		1850	131.128	511.514	0		3809	242.642	545.877	0
2259	151.367	553.02	0		2532	120.452	487.984	0		2746	38.1112	605.608	1		1170	21.8952	511.75	0		5169	101.677	495.225	1
2702	173.704	573.35	0		2998	190.993	486.825	0		2334	152.92	603.333	0		1318	53.5227	552.059	0		3588	174.846	498.05	0
1928	130.915	612.033	0		3894	69.6643	485.398	1		2455	195.465	623.597	0		1571	79.7018	596.444	0		4832	125.342	517.5	1
1888	118.515	559.088	0		3858	81.5665	494.871	1		2111	141.903	572.25	0		2185	156.123	480.622	0		4043	228.164	513.125	0
3180	57.4408	534.871	1		3245	159.414	451.889	0		2128	136.216	580.204	0		1361	29.7784	521.909	0		4202	93.5442	520.844	1
3537	78.617	475.31	1		2525	140.227	410.857	1		2394	156.622	581.627	0		1366	53.4152	499.35	0		4803	315.471	491.656	0
2656	197.267	573.565	0		3156	200.019	498.949	0		2235	191.083	599.923	0		2488	61.4171	514.452	1		4395	285.409	537.438	0
2944	140.691	504.301	0		2378	117.758	518.116	0		2835	26.3125	614.2	1		1985	108.052	438.024	0		3904	282.61	572.59	0
3478	55.7581	493.172	1		4234	221.081	416.353	0		1924	99.7344	576.718	0		2583	20.1091	475.207	0		5161	84.1951	488.46	1
2048	143.253	611.132	0		3076	236.177	545.97	0		1882	119.668	627.467	0		1299	22.7334	441.955	0		3603	184.471	483.147	0
2348	152.04	566.804	0		3993	35.0584	430.624	1		2560	45.6324	607.298	1		2091	83.5599	520.412	0		3125	211.863	564.653	0
2159	126.837	523.982	0		2318	115.592	496.714	0		3020	22.5746	484.08	0		1506	60.1656	469.389	0		3319	137.45	483.433	0
2131	136.95	533.262	0		2987	173.408	539.284	0		2251	138.439	646.558	0		1985	14.4711	534.12	0		3576	166.414	509.757	0
2018	126.587	562.196	0		2703	123.594	498.481	0		3107	15.2568	591.132	0		1324	62.1765	518	0		3001	153.134	492.475	0
2121	132.751	552.9	0		4074	86.5535	520.701	1		2046	139.327	635.294	0		1998	26.7116	536.865	0		5285	95.3364	498.478	1
2955	55.3057	548.373	1		3085	202.374	552.4	0		1593	83.9625	619.515	0		1824	143.474	556.867	0		2703	149.952	574.929	0
2356	196.955	572.327	0		3368	202.417	477.837	0		2523	228.651	604.841	1		2206	109.16	471.675	0		4502	80.8922	491.011	1
1770	102.406	498.475	0		3514	71.6368	505.841	1		2034	194.435	710.686	0		2102	99.447	530.526	0		3612	267.328	588.277	0
2630	149.674	533.75	0		3442	154.184	492.533	0		1723	88.816	552.905	0		2533	11.4011	458.125	1		4653	257.188	482.954	0
2398	141.488	529.63	0		2200	100.808	518.914	0		2143	160.638	682.7	0		1750	105.672	496.556	0		3180	144.55	534.429	0
1769	99.8616	570.111	0		4185	31.9829	489.899	0		2752	12.3669	595.471	0		1141	34.6355	609.727	0		4347	265.457	516.446	0
2952	77.2599	598.727	1		3442	30.1638	465.522	1		1791	92.6947	589.432	0		3749	44.7412	490.939	0		4310	80.0555	507.288	1
1924	126.608	572.629	0		2778	157.013	493.554	0		2805	259.676	679.914	0		2368	157.209	539.133	0		4621	114.095	505.809	1
1971	118.337	496.512	0		3605	199.181	438.527	0		1681	102.352	664.655	0		1339	20.3107	456.056	0		2705	159.85	514.5	0
2275	122.57	493.761	0		2155	71.4759	494.767	0		1696	100.553	655	0		2172	147.25	487.848	0		2384	110.661	559.81	0
2153	110.524	513.059	0		3326	197.159	471.653	0		2017	132.7	610.912	0		1356	48.6008	474.304	0		5439	108.258	490.89	1
2748	211.955	543.359	0		2836	179.458	508.971	0		2183	182.071	581.644	0		1717	152.823	487.351	0		4834	298.578	480.583	0
2338	142.298	489.189	0		3882	36.6499	420.367	1		2328	192.686	583.759	0		2004	154.904	589.256	0		3347	174.517	516.881	0
3079	43.2617	453.197	1		3128	211.107	499.266	0		1492	84.0271	641.455	0		2621	30.002	429.25	1		3065	150.639	558.4	0
3263	151.782	623.221	1		2794	189.523	518.73	0		1883	118.388	604.444	0		1644	118.301	544.593	0		4590	273.669	502.878	0
1906	127.815	546.6	0		2143	121.023	476.915	0		2107	118.929	569.765	0		2043	167.964	556.865	0		2606	132.531	568.667	0
3121	151.678	472.411	0		3579	196.538	460.284	0		1876	101.883	631	0		1414	83.5143	607.529	0		3052	143.607	543.268	0
2201	143.754	548.82	0		2256	125.894	529.429	0		2856	195.008	584.667	0		1525	19.6848	396.647	0		3130	195.138	540.18	0
3024	199.053	499.8	0		3573	98.6844	524.089	1		1467	62.6325	569.677	0		2299	64.0849	512.115	1		4169	114.079	568.912	1
1964	100.654	517.975	0		3508	234.032	483.771	0		2785	184.491	577.492	0		2083	11.0954	542.026	1		2553	150.064	553.432	0
2028	82.2102	488.317	0		2119	101.781	429.958	0		1556	92.0467	571.484	0		2398	176.023	489.919	0		4002	219.59	505.161	0
2899	75.3583	523.378	1		2009	89.564	475.133	0		2869	160.046	557.882	0		2056	152.563	537.69	0		3860	224.495	584.222	0
2658	251.199	666.655	0		3165	208.918	491.452	0		2723	46.4479	526.947	0		1628	17.1666	601.765	0		4251	83.7292	557.573	1
3584	218.413	464.405	0		1960	90.2159	493.837	0		3032	28.088	551.75	0		2172	133.485	524.159	0		3147	181.107	533.62	0
2579	131.586	653.765	1		2457	109.883	463.787	0		2596	182.297	622.115	0		1675	100.357	534.808	0		3974	30.1089	538.739	0
2746	159.182	499.707	0		2401	132.851	518.286	0		1789	105.76	633.469	0		1719	30.0636	594.943	1		4437	270.703	487.19	0
2059	112.726	503.147	0		2095	84.0346	504.435	0		2332	177.716	612.116	0		1457	51.3441	467.042	0		4403	88.032	541.248	1
2067	123.458	587.63	0		3530	43.4276	461.02	1		3051	234.459	615.982	0		2387	100.628	470.574	0		2916	160.628	554.689	0
2142	141.593	631.595	0		3797	42.766	466	1		2287	122.305	578.289	0		1237	60.3371	619.429	0		2600	129.414	542.226	0
2413	142.415	497.667	0		2873	156.91	497.562	0		2587	205.993	599.432	0		1550	109.352	559.667	0		2667	134.784	555.93	0
2435	156.287	501.633	0		2063	89.8411	492.074	0		1567	96.0208	615.067	0		1982	165.198	567.237	0		4554	90.8383	560.371	1
3249	31.4413	463.214	1		2396	150.137	491.8	0		2794	87.0212	495.564	0		1397	65.0858	497.188	0		2950	176.37	518.357	0
2837	177.414	471.676	0		4017	124.819	507.182	1		3467	21.4259	542.943	0		1476	34.8314	424.857	0		2798	130.904	519.077	0
2330	158.236	509	0		2930	180.522	507.25	0		2027	140.598	577.913	0		2757	96.2165	553.955	1		4117	219.439	478.013	0
1935	123.377	538.139	0		3079	184.388	450.563	0		2419	152.436	596.143	0		1449	28.4921	609	0		3934	206.695	487.361	0
2976	196.847	536.884	0		2198	120.594	500.315	0		1874	105.368	692.48	0		1848	147.381	650.5	0		3995	226.135	523.325	0
3081	218.277	543.31	0		2585	133.605	483.385	0		1642	118.582	669.676	0		2127	162.539	489.245	0		4841	113.228	527.356	1
2173	149.867	526.58	0		2680	106.516	503.032	0		2494	177.737	585.138	0		2048	153.627	490.268	0		4953	217.542	496.087	0
3087	223.165	537.725	0		3478	14.9823	453.796	0		2456	157.435	565.038	0		1990	159.133	532.404	0		3960	249.597	505.266	0
2934	202.325	539.4	0		2128	113.758	434.182	0		1656	69.2066	614.071	0		1385	121.883	628.697	0		4014	37.8794	468.937	0
2828	162.058	550.197	0		3882	237.484	509.257	0		2235	125.076	560.684	0		1766	127.366	547.769	0		2681	112.416	477.141	0
1818	103.422	570.844	0		3594	240.939	555.352	0		2815	182.823	535.076	0		2049	125.9	474.064	0		2807	127.415	526.768	0
1808	77.0039	510.143	0		2612	215.123	558.644	0		3109	178.358	540.521	0		1875	116.078	486.25	0		4731	40.6311	415.053	0
3761	183.897	416.838	0		4014	21.036	435.141	0		2019	113.014	527.667	0		1834	143.211	539.048	0		2818	167.559	564.865	0
3246	33.6118	405.631	1		3139	178.59	500.411	0		1497	84.7797	557.56	0		1921	145.593	562.138	0		4016	232.458	515.678	0
1917	126.742	535.969	0		2476	135.899	514.237	0		2107	127.461	558.289	0		2028	157.939	513.778	0		2414	89.4629	492.579	0
2601	143.091	475.22	0		2423	135.023	509.463	0		1623	93.6809	566.219	0		1295	60.1513	506.913	0		2540	149.682	581.294	0
2666	222.801	569.183	0		3434	197.849	492.6	0		2406	129.489	570.186	0		2280	123.595	438.767	0		2509	145.905	551.629	0
2028	94.2813	524.512	0		2171	106.248	526.077	0		1915	119.596	583.567	0		1819	105.211	518.361	0		3256	133.043	503.583	0
2331	142.284	418.406	0		2020	93.242	547.932	0		2884	234.522	549.207	0		1969	84.4439	419.2	0		3038	125.638	540.114	0
2565	133.175	465.657	0		1942	123.292	533.222	0		3581	26.53	503.318	1		1527	108.964	508.759	0		3002	182.335	564.162	0
3234	203.059	480.521	0		2213	114.436	530.286	0		2704	162.486	536.984	0		1565	72.3185	519.167	0		3703	146.804	550.405	0
2488	174.645	545.562	0		3706	284.414	500.892	0		2915	187.541	555.968	0		2064	117.586	436.089	0		3261	157.726	524.862	0
2166	111.239	460.81	0		3677	33.4518	439.175	1		2134	112.735	548.48	0		2503	187.293	613.548	0		2523	94.5456	525.525	0
2310	153.838	502.918	0		3630	247.656	518.757	0		3069	31.6459	401.638	1		1230	18.9021	498.091	0		4352	110.38	548.791	1
2001	132.259	513.667	0		3982	218.564	527.75	0		1660	90.176	560.913	0		1653	113.138	508.781	0		4531	32.4893	510.346	0
3437	207.593	401.308	0		2707	128.632	476.164	0		2674	212.761	576.964	0		2357	164.598	472.55	0		3290	166.133	521.762	0
3220	245.167	505.693	0		2175	91.065	473.396	0		2574	91.3196	445.189	0		2135	59.1849	526.146	0		2829	116.565	522.048	0
2688	194.952	498.108	0		3718	326.422	502.688	0		2718	178.572	515.679	0		1573	12.5822	449.696	1		4444	63.4733	582.54	1
2021	107.469	545.975	0		2522	152.171	479.582	0		1893	133.275	488.444	0		1188	54.9402	445.083	0		3175	176.311	596.608	0
2576	71.4892	558.735	1		4047	268.735	492.606	0		3127	74.7419	496.337	1		1429	80.239	429.071	0		2595	137.56	560.538	0
3207	186.873	527.532	0		2120	124.015	515.073	0		2151	134.651	536.152	0		2164	10.2712	433.592	1		4932	93.1053	510.619	1
2535	144.851	472.271	0		2211	108.505	491.926	0		1752	90.7703	591.226	0		1901	125.272	578.433	0		4251	171.9	741.31	1
2285	160.002	565.682	0		3653	97.3872	536.806	1		1756	131.08	578.756	0		2351	118.778	497.372	0		5137	300.435	537.317	0
3025	216.042	540.099	0		3713	198.82	477.272	0		2592	68.6064	515.938	1		1293	59.91	446.893	0		4733	202.611	477.188	0
2073	125.147	521.758	0		3180	218.437	467.405	0		1882	119.545	542.371	0		1782	130.256	488.098	0		2581	141.79	570.833	0
2145	79.0574	488.844	0		3301	69.8066	513.565	1		2641	230.856	553.036	0		1280	40.7306	524.125	0		3050	143.969	463.5	0
1776	89.7937	493.667	0		3706	40.5987	456.486	0		1618	62.6439	511.519	0		1440	64.8494	408.048	0		2760	117.768	528.729	0
1845	76.2017	510.514	0		4268	278.736	523.708	0		2083	90.8814	585.654	0		1477	79.1066	503.364	0		3623	224.669	532.439	0
2911	174.363	512.155	0		3131	228.941	501.354	0		1506	91.2915	559	0		2367	23.4649	406.868	0		4908	122.104	504.2	1
1896	110.794	535.22	0		2546	147.151	472.515	0		3298	22.2973	491.365	0		1710	92.5598	444.37	0		2671	154.67	567.569	0
3237	241.436	569.045	0		3727	193.805	495.969	0		3119	245.966	559.179	0		1486	46.8348	437.4	0		4633	98.4044	577.743	1
1961	105.777	546.474	0		3581	192.915	486.575	0		2268	162.429	549.023	0		1743	125.326	499.667	0		10367	176.268	429.771	1
3062	204.313	532.5	0		2491	122.751	455.714	0		1748	83.7674	576.3	0		2044	48.3393	485	0		5314	129.51	580.148	1
1788	119.962	537.4	0		3170	224.855	484.129	0		1838	86.7915	545.7	0		1996	114.886	445.25	0		4763	112.988	475.807	1
3283	146.025	498.887	0		2133	81.6885	486.327	0		1385	72.0363	491.926	0		1978	155.406	532.537	0		2594	121.107	489.803	0
2260	131.407	531.122	0		2848	211.134	472.696	0		1616	87.3137	557.758	0		2136	12.875	410.108	1		2984	223.871	640.29	0
2537	218.532	640.87	0		3220	87.1251	501.759	1		3071	215.785	536.583	0		1452	55.8292	471.125	0		5802	334.503	483.258	0
3004	216.009	494.813	0		2621	153.92	563.44	0		1517	120.523	623.091	0		2218	133.948	470	0		4895	241.325	502.297	0
1911	179.871	645.256	0		3033	177.006	468.605	0		1976	134.18	551.795	0		2349	19.1229	408.043	1		4462	258.183	562.852	0
1963	167.389	574.925	0		3174	226.171	541.988	0		1664	57.7906	448.395	0		1315	29.1511	428.231	0		2954	149.398	496.985	0
1712	133.24	529.576	0		2108	100.958	490.981	0		1672	127.049	525.531	0		1537	93.3945	491.185	0		5004	210.523	705.352	1
2408	162.185	519.102	0		2332	141.764	447.095	0		1704	145.102	669.385	0		1785	126.855	435.143	0		3058	185.909	577.083	0
1791	134.794	567	0		2159	96.4074	467.581	0		2147	32.2869	577.66	1		1750	82.5144	664.312	0		3542	203.719	527.286	0
2238	120.551	494.478	0		3150	170.267	528.897	0		1711	72.071	572.333	0		2282	100.509	465.867	0		5769	239.547	439.871	0
2220	136.924	527.442	0		3262	215.796	491.333	0		1766	99.9177	632.556	0		2428	44.7215	499.776	1		2920	172.603	564.881	0
2504	151.793	556.167	0		2528	142.537	482.585	0		2601	173.318	524.213	0		1923	122.411	520	0		5661	126.657	555.829	1
2979	40.7467	474.254	1		2657	130.59	503.726	0		1782	124.26	663.152	0		2486	225.423	534.145	1		4961	80.1326	509.884	1
2064	154.489	566.423	0		2294	92.3246	465.564	0		2465	154.434	493.458	0		1740	105.696	530.48	0		3015	151.88	523.172	0
2432	144.721	600.412	0		2658	89.6213	459.683	0		2097	139.329	511.738	0		1355	75.9257	508.75	0		3252	168.174	529.431	0
2932	225.304	577.118	0		3266	198.94	486.573	0		1456	138.283	565.515	0		1569	56.838	528.476	0		3146	171.508	588.511	0
2520	188.173	551.654	0		2466	121.895	522.683	0		2136	114.213	467	0		1872	133.99	557.353	0		3948	247.552	597.204	0
3214	46.053	459.098	0		2412	130.996	459.289	0		1626	127.375	639.889	0		1157	26.6683	526.5	0		3013	164.064	531.379	0
1980	137.035	576.359	0		3341	32.8608	495.187	1		2839	54.553	477.909	1		2285	161.542	559.474	0		4999	50.1758	456.917	0
2401	133.184	455.304	0		3675	65.9893	463.347	1		2426	116.699	553.649	0		1746	120.447	501.147	0		2684	116.924	452.492	0
2731	198.346	546.862	0		3288	221.431	481.222	0		3042	73.5843	498.167	1		2082	107.067	507.675	0		5526	73.4029	468.497	1
1798	128.814	619.972	0		3723	267.787	484.691	0		1349	120.383	620.043	0		1653	123.32	509.389	0		4363	264.012	504.924	0
2250	138.664	515.102	0		3289	195.429	494.784	0		2336	164.959	555.541	0		1925	120.086	495	0		3208	213.758	596.232	0
2421	141.791	496.692	0		3186	184.551	494.135	0		1838	114.031	538.5	0		2042	128.704	499.55	0		3404	154.501	516.28	0
2104	153.208	537.956	0		2610	124.174	453.478	0		3002	172.423	532.507	0		1800	156.556	617.472	0		3862	170.52	463.102	0
2197	149.659	526.102	0		2285	96.122	438.239	0		3348	191.577	506.649	0		2144	13.9022	427.189	1		3369	217.132	517.895	0
2557	164.829	611	0		2282	140.529	547.06	0		2064	142.886	559.923	0		1817	127.056	506.611	0		4918	268.475	476.189	0
3608	41.5786	429.671	0		3184	58.7704	464.686	1		2474	207.061	650.761	0		1976	48.3427	510.219	1		2951	122.91	502.696	0
3136	66.069	540.623	0		1961	74.1229	459.892	0		2022	42.8209	464.455	0		1396	280.685	1222.86	0		2811	126.417	515.582	0
2254	157.372	576	0		3414	223.937	497.761	0		2583	194.979	561.308	0		1226	72.2447	549.688	0		4270	71.7324	562.198	1
2194	180.935	607.941	0		2757	152.52	450.762	0		2178	90.2806	520.362	0		2565	18.3894	473.931	1		3309	175.547	506.769	0
3374	185.939	488.549	0		2007	85.6109	547.421	0		2786	22.1696	402.655	0		2073	103.213	482.146	0		4802	74.2282	449.409	1
1890	91.9253	548.531	0		1995	107.838	460.978	0		2168	129.001	601.786	0		2122	140.241	517.651	0		4729	280.404	534.713	0
2847	171.081	505.418	0		1913	115.981	566.026	0		2680	166.904	495.852	0		1565	39.0423	512.8	0		3098	158.293	503.577	0
2212	128.347	517.26	0		3042	187.059	454.078	0		1748	118.197	667.115	0		1584	22.3046	473.696	0		2943	154.969	489.426	0
2550	212.304	543.259	0		3818	243.917	477.128	0		3206	109.452	516.576	0		1523	64.7566	465.75	0		4770	235.05	486.857	0
2086	97.9087	575.594	0		3178	180.528	483.64	0		2077	99.3774	543.556	0		1668	69.4664	528.6	0		4495	71.7699	473.235	0
1974	148.003	569.738	0		3513	279.23	484.293	0		2584	20.016	451.377	0		1367	40.3682	465.778	0		4781	98.2817	472.658	1
2212	161.865	569	0		3439	253.1	472.371	0		1703	97.5237	538.481	0		2356	128.937	466.627	0		2475	160.119	544.173	0
2486	163.765	479.871	0		3144	168.486	447	0		1563	80.8418	539.375	0		1768	111.872	528.172	0		3306	231.437	521.893	0
2584	183.603	535.984	0		2179	92.3795	503.154	0		3309	126.378	511.176	0		1517	80.5385	465.731	0		4151	259.421	533.774	0
2475	181.741	514.4	0		4185	96.6979	467.847	1		3022	26.4875	508.986	1		2008	123.678	511.707	0		5243	208.898	622.512	1
1802	92.53	569.607	0		3579	200.218	511.024	0		1887	86.8442	461.871	0		2611	109.401	454.217	0		6058	38.2024	462.506	0
3076	85.6985	493.286	1		2653	150.655	474.517	0		2957	174.131	467.288	0		2172	16.5994	394.778	1		4185	222.872	476.217	0
1971	119.901	601.625	0		2448	139.845	503.611	0		3948	31.3767	410.055	0		2005	148.549	562.558	0		4366	92.121	521.252	1
2402	220.554	636.308	0		1887	91.4454	474	0		2048	132.66	576.273	0		2325	50.0625	463.843	1		2587	135.029	550.677	0
2670	185.103	551.898	0		4281	209.413	451.229	0		1854	137.504	558.686	0		1981	131.482	521.667	0		4188	298.959	541.182	0
3012	171.384	572.342	0		2913	180.554	503.127	0		1776	128.761	433.057	0		1755	106.466	502.706	0		4123	263.047	549.89	0
2949	17.0799	432.013	0		2730	119.02	462.146	0		2642	156.333	524.76	0		2022	104.188	523.224	0		4686	130.962	553.825	1
2724	164.982	538.128	0		4198	102.757	474.092	1		2600	150.167	540.133	0		1390	18.7412	456.308	0		3741	286.164	621.5	0
3458	169.002	655.756	1		3057	189.187	479.686	0		1589	102.482	592.679	0		1725	115.35	561.656	0		3491	223.516	537.062	0
1995	176.165	574.829	0		2795	165.19	503.972	0		3824	72.183	495.143	1		1302	56.7891	520.056	0		2616	140.849	546.894	0
2803	217.668	574.098	0		2564	141.895	464.082	0		2955	37.2875	483.156	0		1336	51.7188	614.286	0		4404	254.505	508.388	0
2691	157.53	525.69	0		3859	35.2435	439.302	0		1730	138.09	594	1		2204	15.526	472.163	1		3323	194.283	549.112	0
2691	139.499	461.46	0		2236	149.79	543.933	0		2576	144.669	470.614	0		1602	122.368	458.969	0		3563	204.893	496.145	0
1639	189.513	773.212	0		2145	111.149	494.893	0		1947	116.867	489.556	0		2270	18.9485	422.66	0		3998	242.471	533.292	0
2949	165.419	524.803	0		2253	111.792	452.8	0		1764	103.392	491.882	0		2201	21.9457	517.02	1		2637	144.353	495.583	0
3877	53.0044	450.16	1		2256	106.795	462.24	0		3153	203.215	503.286	0		1546	49.2149	579.882	0		3416	191.238	528.507	0
1989	145.697	551.595	0		4095	17.4264	411.314	0		2081	96.1934	483.559	0		1272	45.9268	491.722	0		4504	88.8447	481.806	1
1487	141.845	695.971	0		3338	189.412	483.778	0		2016	137.327	523.842	0		2178	15.3402	489.4	1		5829	126.252	507.83	1
2946	51.0533	517.031	1		2250	116.079	496.029	0		2811	184.104	533.281	0		1509	87.1234	505.036	0		3395	220.155	573.532	0
1659	137.81	550.6	0		2544	138.677	486.695	0		2123	55.9519	995.273	0		1771	144.905	510.844	0		4237	310.431	557.813	0
2328	168.076	537.935	0		2717	174.727	484.776	0		2270	144.092	589.794	0		1468	32.2419	603.783	0		3290	202.872	540.014	0
2158	143.942	595.978	0		2398	103.726	532.935	0		2927	62.5565	520.167	1		2245	17.3753	457.381	0		2582	133.589	554.381	0
2558	194.877	512.259	0		2161	118.156	573.969	0		2931	223.382	532.897	0		1815	120.537	511.622	0		3922	108.132	538.525	1
1760	118.029	511.31	0		2539	163.859	552.679	0		3197	21.4661	452.87	0		2317	156.896	530.279	0		3807	260.381	542.34	0
4442	45.7444	483.76	1		3065	203.344	552.128	0		1776	99.4129	547.261	0		2043	118.786	562.195	0		3438	181.201	539.306	0
2970	197.504	495.432	0		2184	145.57	673.441	0		3341	79.144	438.082	1		1618	90.623	504.074	0		2509	95.8272	499.327	0
2123	134.564	550.212	0		2549	113.245	551.096	0		1870	96.3843	523.242	0		1780	96.7732	451.529	0		3180	159.728	536.097	0
1880	112.506	563.457	0		2805	206.476	544.267	0		1745	82.6021	640.45	0		2079	13.0418	436.029	0		2961	145.112	547.032	0
3251	185.284	493.69	0		2612	141.476	542.907	0		1886	137.001	520.7	0		2638	39.7767	421.468	0		4057	236.19	531.01	0
2051	114.064	528.915	0		3476	112.452	598.703	1		1808	117.568	545.583	0		1493	100.302	598.296	0		3747	221.656	499.185	0
2931	220.941	527.903	0		3216	231.209	594.93	0		2338	153.682	487.826	0		1306	48.4837	478.2	0		3041	159.271	510.757	0
3054	170.072	544.968	0		3609	281.697	574.19	0		2963	26.3914	443.941	0		1889	99.5272	560.464	0		2802	159.992	570.551	0
2684	174.943	509.156	0		2722	215.444	586.594	0		2656	175.692	499.21	0		1549	104.381	508	0		3520	229.874	524.159	0
2359	162.254	522.044	0		2658	170.59	537.918	0		2572	187.89	540.758	0		1719	91.8985	466.875	0		4267	274.462	508.743	0
2148	126.824	563.977	0		2855	163.121	544.262	0		1888	101.598	539.649	0		1284	90.0729	508.533	0		2403	140.928	573	0
3340	229.08	513.942	0		3609	158.979	509.031	0		2015	119.241	573.463	0		1308	49.3509	574.412	0		2753	84.8844	478.017	0
2723	210.479	565.273	0		3217	167.875	502.894	0		3495	185.717	562.143	0		1268	49.0708	522.952	0		4246	247.545	521.037	0
2265	162.032	640.111	0		2251	111.144	519.643	0		2667	12.0593	509.469	1		2220	16.6502	473.66	1		3906	262.89	495.596	0
3253	103.045	602.712	1		2494	143.451	516.412	0		3195	181.116	451.341	1		1345	79.2638	492.13	0		3969	254.795	559.312	0
3364	215.249	457	0		2187	103.15	593.333	0		1952	69.1748	477.139	0		1372	13.8478	408.812	0		3656	246.614	510.557	0
2339	143.563	508.927	0		3643	240.064	543.935	0		2691	158.46	645.783	0		1733	111.762	513.69	0		4156	256.093	623.312	0
1754	133.094	599.129	0		3620	40.3516	573.293	1		1550	78.2152	579.967	0		1691	109.703	475.541	0		5176	286.494	530.946	0
3177	222.636	526.202	0		2671	152.264	494.385	0		1629	97.8938	577.538	0		2104	81.7321	486.25	0		3882	237.657	547.092	0
3190	154.999	525.716	0		3464	17.8433	536.109	0		3077	217.356	555.427	0		2105	39.4537	487.682	1		3837	219.223	490.63	0
3074	275.918	661.292	0		2155	145.636	583.83	0		2644	200.097	594.465	0		1612	88.0125	476.741	0		6261	49.5776	464.068	0
2481	195.844	606.661	0		3958	20.9024	458.489	0		1935	99.32	626.867	0		1369	49.6017	543	0		5251	348.064	534.245	0
2951	243.648	522.701	0		2242	120.861	543.685	0		2135	145.225	620.968	0		1657	74.1986	466.233	0		3236	144.325	510.086	0
2401	188.299	556.719	0		3776	290.643	545.74	0		2490	108.875	556.068	1		2234	153.456	554.698	0		3972	251.129	521.965	0
1697	103.446	610.471	0		3446	219.785	580.859	0		2834	66.0279	500.8	0		1761	96.5867	552.429	0		4164	262.146	523.837	0
3467	91.9858	515.976	1		2547	154.25	570.788	0		2041	127.602	628.02	0		1283	40.0453	580.143	0		2598	136.853	550.731	0
2980	257.076	626.5	0		3074	207.947	574.286	0		2520	150.948	551.549	0		1119	23.8984	432.632	0		4876	126.531	563.969	1
2054	146.185	628.5	0		3629	152.412	541.307	0		2126	131.86	556.103	0		1197	31.8579	484.143	0		4011	201.017	465.62	0
3007	198.303	518.176	0		2235	96.5826	605.526	0		3056	187.562	504.67	0		2133	42.6437	536.106	1		4369	261.884	524.319	0
3248	72.4155	571.887	1		3228	228.608	559.52	0		1948	120.824	625.909	0		1291	18.3607	433.455	0		2700	114.501	503.979	0
3014	106.298	670.365	1		2250	88.8998	503.231	0		2507	171.009	597.911	0		2201	93.6617	537.378	1		4932	52.2504	479.686	0
1944	133.89	521.65	0		3188	239.685	535.328	0		2912	141.217	559.238	0		1335	81.9399	514.174	0		4006	123.281	583.506	1
2476	150.38	556.085	0		2346	137.549	608.143	0		2492	163.856	570.034	0		1751	74.6518	532.4	0		2825	134.496	478.186	0
2647	216.568	546.188	0		2118	104.925	610.571	0		1982	100.146	507.424	0		1412	55.816	547.833	0		3249	216.113	583.786	0
2144	170.241	587.429	0		2549	169.85	542.333	0		2446	181.245	574.891	0		1439	98.8389	459.091	0		2678	152.618	510.48	0
1974	156.44	581.516	0		1985	145.302	570.382	0		2891	161.479	530.309	0		1557	99.3094	553.269	0		3553	196.217	524.349	0
2767	174.969	517	0		3264	231.557	556.089	0		2142	98.5275	502.609	0		2640	15.8318	435.922	1		2827	133.431	508.688	0
1996	129.192	519.026	0		3762	23.0623	500.547	1		2984	195.979	632.323	0		1542	99.8768	548.231	0		3072	131.375	483.912	0
2712	171.418	545.879	0		2462	181.233	550.349	0		1702	160.387	608.925	0		2471	148.215	431.035	0		3824	242.828	599.575	0
1886	96.6382	493.122	0		2140	106.584	558.958	0		2057	135.923	589.333	0		1121	13.3373	462.588	0		4513	321.41	551.252	0
2139	138.443	602.692	0		2340	149.116	549.1	0		3409	218.798	556.068	0		1221	18.2945	473.095	0		3379	158.413	529.388	0
3292	223.907	519.537	0		3309	222.492	539.667	0		2743	20.4007	496.12	1		1269	49.324	550.882	0		3729	240.394	565.685	0
3404	64.4535	512.913	1		2562	130.442	498.386	0		1593	88.9321	517.931	0		1709	94.226	508.098	0		4062	220.995	510.987	0
2836	208.301	540.933	0		3746	108.517	528.663	1		1482	66.7786	534.897	0		1586	124.812	527.303	0		4312	279.826	505.111	0
1894	112.421	546.467	0		2112	117.822	570.25	0		3911	87.309	560.286	1		1624	116.636	480.48	0		3131	188.67	542.983	0
2399	160.865	576.327	0		3306	218.824	505.795	0		2372	140.648	507.269	0		1355	44.5352	452.417	0		2968	154.104	591.923	0
2755	207.773	549.242	0		3754	21.0987	470.876	0		1701	103.742	520.167	0		1286	73.137	468.727	0		4811	225.049	458.93	0
1978	139.774	564.306	0		3372	192.981	488.141	0		1717	87.6631	665.217	0		1518	63.3845	458.5	0		4060	238.491	502.421	0
3570	54.1021	491.124	1		4119	121.879	485.969	0		2485	164.04	589.761	0		1947	64.8897	474.966	0		4241	278.92	508.539	0
2959	218.563	547.778	0		3393	200.199	516.902	0		2447	177.155	516.19	0		2397	14.8462	476.315	1		3370	229.818	615.932	0
1720	114.93	589.857	0		1957	113.527	571.559	0		1728	137.35	609.235	0		1265	27.8819	539.25	0		4489	105.504	525.463	1
3403	56.7049	511.534	1		4034	33.4406	474.341	1		1301	124.443	605.074	0		1932	115.07	495	0		2122	117.892	544.61	0
3757	59.3276	497.22	1		3877	62.1162	528.333	1		2323	140.818	546.617	0		1451	23.5768	459.438	0		3530	274.817	645.905	0
2833	218.858	543.686	0		2455	177.864	538.6	0		2203	77.0372	417.327	0		1588	88.6113	451.968	0		3191	155.959	496.654	0
3242	42.5633	509.468	1		2608	147.728	605.308	0		2309	125.983	541.119	0		1516	93.6933	528.3	0		2965	110.547	524.698	0
3535	153.959	643.146	1		2061	109.843	491.763	0		2098	132.81	600.37	0		1650	93.1806	478.786	0		4019	107.032	656.584	1
2304	149.627	496.256	0		3127	180.535	502.466	0		2572	169.073	567.244	0		1402	33.1356	460.294	0		4064	257.81	478.707	0
3572	20.4589	478.053	0		1770	112.216	546.189	0		1792	110.6	561.278	0		2744	160.744	501.714	0		4311	298.215	552.2	0
2283	136.385	547.125	0		2926	187.827	481.277	0		3588	129.386	567.172	1		2351	37.1097	467.75	1		3906	50.3855	526.159	0
2690	94.4976	621.466	1		4320	25.1681	418.619	0		1680	122.406	545.405	0		2339	173.606	471.479	0		3249	181.2	494.9	0
2433	186.844	588.592	0		2407	125.363	524.159	0		2447	182.975	552.063	0		1801	130.01	550.8	0		4090	272.127	533.223	0
3016	215.43	550.25	0		2927	185.868	538.188	0		2430	133.435	640.525	0		1454	83.6594	495.688	0		2703	156.811	528.033	0
2600	157.136	549.515	0		3287	171.552	513.557	0		2075	95.4613	545	0		1644	76.2912	480.115	0		4537	57.1722	465.381	1
3091	224.882	541.791	0		3493	257.97	544.046	0		3689	24.2202	482.319	0		1582	112.641	530.885	0		4794	237.415	527.605	0
2152	135.894	553.02	0		3412	237.394	493.573	0		1872	149.299	593.929	0		1872	135.168	547.594	0		3923	269.822	498.559	0
3563	180.11	639.39	1		2473	126.933	508.038	0		2128	138.88	529.327	0		1339	43.8409	473.857	0		2683	117.464	479.542	0
3357	45.6264	480.053	1		3787	250.245	497.959	0		2295	183.605	625.189	0		2281	149.797	499.796	0		3991	233.753	531.548	0
2041	115.112	511.375	0		3755	245.182	485.121	0		2119	129.772	631.379	0		1623	101.358	519.31	0		2939	119.173	504.208	0
2098	109.511	531.025	0		2959	196.901	536.176	0		2881	26.4427	467.582	1		1628	83.0064	549.409	0		4054	22.4879	467.795	0
3200	196.411	573.919	0		2415	154.791	485.234	0		1754	103.795	582.794	0		1888	109.273	522.581	0		3149	159.419	524.449	0
2897	158.544	407.389	0		2211	118.973	512.146	0		2105	157.586	589.679	0		2137	112.536	453.929	0		5431	25.4277	446.324	0
2711	228.981	539.244	0		2707	118.6	464.109	0		3748	105.116	545.604	1		1825	111.54	516.962	0		2825	167.817	581.878	0
2501	202.523	551.459	0		3548	186.491	491.026	0		1857	110.583	559.682	0		1453	75.3367	475.448	0		2840	160.556	518.82	0
2635	91.4895	616.621	1		4090	125.293	464.262	0		1877	128.515	537.297	0		1439	78.4333	490.042	0		2719	145.194	603.735	0
2323	180.298	582.491	0		2975	166.763	486.948	0		2161	157.533	527.327	0		1173	13.0914	437.053	0		3225	163.493	505.26	0
1869	118.53	556.5	0		3656	267.785	507.667	0		3480	78.9135	504	0		2122	18.1393	517.486	1		4601	35.8814	460.038	0
2751	218.136	539.097	0		3077	164.631	460.607	0		2320	159.462	600.068	0		1884	147.89	556.735	0		4642	273.92	508.901	0
3642	287.906	573.3	0		2797	182.887	503.237	0		1839	124.135	542.032	0		1332	17.5302	470.846	0		3135	178.102	553.608	0
3118	23.7135	505.855	0		2648	145.047	514.932	0		2402	129.708	513.488	0		2573	71.0552	532.435	1		2585	153.224	566.904	0
1785	108.011	636.308	0		2656	149.514	461.304	0		3147	197.552	549.8	0		2623	137.705	498.932	0		3257	191.343	525.821	0
2338	173.2	542.291	0		3826	124.854	461.935	0		3071	113.832	491.38	0		1683	128.275	577.167	0		2751	167.438	540.836	0
3090	259.663	580.453	0		2592	179.459	497.735	0		1900	99.9861	599.536	0		1086	25.7999	474.412	0		3072	182.364	538.277	0
1717	105.328	635.769	0		3371	207.208	521.947	0		1930	98.0394	558.406	0		1328	83.985	499.889	0		2841	132.407	498.719	0
2478	127.845	567.018	0		2514	117.432	492.661	0		1745	121.155	558.885	0		1326	26.563	485.579	0		2738	154.96	573.17	0
2173	146.244	522.529	0		2963	162.216	494.642	0		2601	191.354	576.179	0		1196	55.5815	456.409	0		2792	159.006	556.049	0
1912	142.832	573.811	0		3540	227.617	473.197	0		2509	217.834	543.473	0		1699	83.9275	453.75	0		2592	149.947	530.544	0
2535	127.458	500.2	0		3750	57.9957	447.977	0		2511	169.506	521.705	0		2707	29.5095	417.657	0		3070	230.617	588.029	0
2494	173.865	541.4	0		2734	118.956	439.623	0		2056	120.685	592.815	0		1286	46.9851	516.5	0		4733	45.059	495.95	0
3252	226.609	581.607	0		2749	134.47	454.065	0		1480	72.3456	654.667	0		1528	65.4879	567	0		4142	100.179	507.224	1
3029	214.591	506.782	0		2184	117.906	476.786	0		1836	142.789	594.946	0		2223	26.408	510.188	1		4099	222.998	518.894	0
2166	136.364	539.488	0		2284	138.71	508.421	0		1903	122.438	555.974	0		2208	122.818	473.321	0		4134	236.158	496.26	0
2564	160.547	571.898	0		2745	163.112	467.123	0		1848	133.903	640.889	0		1770	97.7954	527.643	0		3867	208.89	561.933	0
2837	196.472	512	0		2369	112.675	470.556	0		1924	132.492	526.568	0		2555	28.2601	433.167	0		3972	237.401	526.469	0
2698	148.331	545.143	0		2204	110.267	498.683	0		1705	88.0829	755.385	0		1837	142.811	544.088	0		3364	197.732	529.375	0
2500	146.409	509.333	0		3717	71.8347	515.437	1		2404	171.351	519.373	0		1663	113.303	655	0		2596	180.891	626.419	0
2838	43.4414	585.636	1		3614	29.0338	462.965	0		1863	75.6002	524.667	0		1497	85.4282	476.857	0		4097	33.0285	549.819	1
3310	98.0168	569.644	1		2301	162.595	489.103	0		1733	116.666	571.778	0		1450	24.1677	505.478	0		4255	242.542	534.346	0
3251	57.0053	485.186	1		3962	20.6429	466.711	0		1711	55.8823	482.744	0		1330	101.486	553.923	0		2669	147.651	559.768	0
2072	128.799	547.54	0		2076	119.889	470.143	0		1753	99.6124	520.593	0		1383	47.9748	546.125	0		2399	154.939	597.655	0
3090	207.015	485.324	0		3383	207.968	494.831	0		1466	75.2336	486.462	0		2359	146.791	574.783	0		5077	133.48	539.035	1
2740	124.897	416.869	0		4348	23.919	390.08	0		2085	123.224	529.178	0		2334	24.8573	532.764	1		5017	44.2131	513.284	0
2717	220.88	581.412	0		2450	116.922	562.231	0		2289	159.411	545.612	0		2128	127.287	559.643	0		4211	257.788	557.25	0
2752	185.301	508.371	0		2408	120.544	506.928	0		1460	105.94	539.714	0		2029	29.1494	531.468	1		4917	285.374	488.645	0
3601	166.289	484.149	0		2047	111.366	518.375	0		2610	199.208	546.273	0		2436	138.693	543.667	0		2712	168.648	508.065	0
1867	132.17	580.578	0		2314	117.827	568.104	0		2832	17.4151	485.683	1		2546	11.4153	504.105	1		3411	201.371	547.109	0
1773	139.956	531.585	0		2961	176.81	587.7	0		2553	174.477	547.255	0		1813	121.76	438.688	0		2857	159.419	519.987	0
1744	83.6022	559.935	0		3938	25.1298	494.286	0		1498	91.9376	591.88	0		1677	34.0977	447.042	0		3122	150.536	508.225	0
1956	141.16	514.262	0		2283	127.911	521.234	0		2497	17.1817	490.551	0		1950	111.496	506.553	0		3581	39.8678	527.554	0
2763	147.563	543.161	0		3670	274.964	546.392	0		3333	142.446	490.627	0		1966	156.122	573.833	0		4547	43.4205	506.325	1
2159	83.6416	535.842	0		2188	135.593	500.673	0		3721	27.963	455.537	1		1318	15.0106	522.625	0		3348	222.913	578.314	0
2586	178.253	512.64	0		2658	103.859	492.041	0		2731	79.7044	575.571	1		1442	86.5915	577.9	0		2435	141.564	591.74	0
2117	169.107	580	0		2425	143.364	530.839	0		1991	123.162	559.176	0		1160	41.8903	522.368	0		3808	289.796	590.737	0
2794	219.767	570.478	0		2203	141.119	568.396	0		2547	166.11	530.736	0		1999	149.155	540.524	0		5377	25.7259	443.814	0
2059	153.976	556.541	0		4529	107.893	550.087	1		2411	138.718	591.622	0		1179	68.0915	615.3	0		5124	34.3376	441.015	0
1969	114.549	520.292	0		2990	188.603	550.742	0		1845	135.496	574.906	0		1527	67.9914	547.167	0		2895	151.95	539.859	0
1980	103.992	602.25	0		2047	117.074	545.585	0		2165	143.818	549.093	0		2358	15.5326	511	1		5830	28.9256	492.667	0
2609	199.109	593.4	0		3750	97.1375	518.368	1		2225	162.705	521.508	0		1983	19.9614	436.237	1		3755	182.293	523.144	0
1906	128.329	631.258	0		3467	249.918	482.825	0		2341	182.036	553.098	0		2410	208.017	574.364	0		4128	215.113	508.124	0
1870	107.271	553.714	0		3347	231.607	496.313	0		2146	142.577	516.106	0		1906	109.56	508.73	0		2429	118.814	562.098	0
2019	127.205	584.838	0		2371	126.496	557.442	0		2880	158.838	579.016	0		2362	31.9008	497.906	1		3399	236.087	582.738	0
3526	98.1871	536.051	1		2614	150.838	586.745	0		2425	195.357	575.906	0		1675	90.0944	501	0		3732	344.545	671.119	0
1884	121.578	606.613	0		2586	164.448	569.551	0		1968	140.096	594.795	0		1623	94.5182	550.968	0		3326	202.495	602.323	0
2245	131.774	558.289	0		2603	149.651	515.86	0		2240	146.575	554.422	0		1647	61.127	683.471	0		3259	258.519	616.141	0
3314	126.095	601.811	1		3366	123.693	545.26	1		2750	90.4252	588.134	1		1511	101.034	570.2	0		3368	221.497	562.633	0
2296	126.626	503.37	0		2958	198.261	572.677	0		3084	156.308	497.321	0		1738	121.747	516.727	0		3345	173.908	490.732	0
1529	131.946	565.972	0		2854	195.042	558.722	0		2073	96.742	583.667	0		1881	101.784	484.784	0		5666	74.9271	505.228	1
1813	114.133	577.706	0		3716	35.8017	508.077	1		2703	154.364	565.468	0		1813	118.549	498.324	0		3225	193.166	548.746	0
2591	207.077	552.415	0		2561	143.841	575.812	0		2838	216.634	562.056	0		2516	19.5658	413.052	1		4630	307.9	531.281	0
2095	97.3769	521.038	0		2615	173.653	519.864	0		2715	27.192	483.364	1		1353	86.8255	513	0		2942	162.367	525.838	0
2746	172.99	496.136	0		1965	106.676	500.932	0		1609	105.956	606.697	0		1593	38.822	613.071	0		3803	249.749	514.6	0
3044	87.2744	536.467	1		3050	206.582	545.542	0		1596	84.0227	531.158	0		1916	130.555	596.088	0		3422	207.603	572.062	0
2241	122.623	503.295	0		3165	285.249	555.078	0		2251	35.1235	495.894	1		1565	118.84	528.784	0		3642	193.676	519.013	0
2642	161.256	519.083	0		3206	199.949	524.536	0		3763	99.4351	467.538	1		1851	112.645	470.957	0		4051	240.354	556.413	0
2915	206.713	533.134	0		2938	55.7769	471.403	0		2153	158.258	579.191	0		1645	105.849	504.469	0		3280	168.787	564.662	0
2076	104.6	562.209	0		4265	42.2045	434.933	0		1609	79.9149	531.739	0		1944	95.3166	445.27	0		4400	36.6782	524.658	0
2357	137.509	550.048	0		3824	38.3365	477.368	0		1694	136.571	597.812	0		2135	145.096	574.205	0		3187	236.498	584.456	0
2845	193.601	538.242	0		2040	94.129	601.087	0		2908	48.1638	543.579	1		2929	80.0738	566.5	1		3959	274.552	565.038	0
2961	268.036	565.829	0		2122	106.856	475.962	0		1958	86.9666	586.045	0		1338	54.2804	546.81	0		2864	182.319	572.357	0
1863	106.423	570.889	0		2037	89.8411	484.429	0		2023	153.301	588.902	0		2215	11.3778	495.745	1		3593	224.201	518.095	0
3248	95.2326	593.118	1		2762	176.933	492.701	0		3112	15.652	464.783	0		2444	53.5333	518.098	1		2827	150.307	563.306	0
2489	144.881	469.191	0		1975	146.574	593.955	0		2612	17.0783	497.646	1		1551	145.526	550.571	0		4625	111.207	552.765	1
2766	240.585	617.92	0		3072	218.887	540.479	0		1833	116.691	639.741	0		1260	21.4989	512.737	0		2781	122.188	528.662	0
2160	97.6845	580.949	0		2339	116.336	477.298	0		2630	223.959	572.983	0		2206	125.196	466.423	0		3380	227.458	537.804	0
2876	191.201	542.702	0		2199	133.469	553.179	0		1961	146.267	597.044	0		2676	89.7409	502.358	0		2735	169.54	538.6	0
2639	212.558	610.196	0		2134	116.95	591.706	0		2032	115.31	560.756	0		1531	119.038	581.903	0		2703	157.837	579.382	0
2152	140.309	524.25	0		2786	45.9897	551.731	1		1807	124.121	589.217	0		1510	161.306	522.028	0		2806	235.462	618.561	0
2071	104.287	515.675	0		2857	159.7	527.642	0		1953	76.5032	573.29	0		1601	22.7204	429.292	0		3896	252.006	532.425	0
2839	190.795	502.433	0		3194	211.836	511.909	0		1924	156.888	600.667	0		1881	107.036	547.349	0		3938	120.131	580.66	1
3969	88.5654	566.684	1		3780	204.054	496.536	0		2361	109.255	439.877	0		1368	87.2208	512.68	0		3226	252.909	597.288	0
1922	134.635	517.543	0		3916	117.739	555.561	1		2891	142.642	522.156	0		1501	95.8144	587.654	0		3621	180.925	456.013	0
2071	96.4663	507.289	0		3676	83.4464	508.05	1		1716	56.0796	572.719	0		1303	22.8324	467.848	0		4213	109.497	571.324	1
2098	114.348	563.63	0		3776	95.9967	523.438	1		2703	159.193	538.661	0		1507	98.8615	518.182	0		4276	43.484	530.435	0
2727	182.968	534.507	0		2911	201.956	529.205	0		1860	108.01	593	0		1875	121.947	541.622	0		2685	207.496	644.828	0
1980	107.71	581.844	0		2926	212.42	537.485	0		1776	110.736	602.935	0		1356	56.3524	536.474	0		4547	88.1123	517.508	1
3159	33.7329	466.341	1		2339	127.464	526.383	0		1487	121.548	587.625	0		2709	144.92	514.902	0		4027	248.786	570.99	0
1924	127.043	551.027	0		4004	75.8356	443.245	1		2037	133.489	499.773	0		2043	18.5849	521.07	1		3122	191.879	550.536	0
2236	153.934	522.651	0		2569	157.903	472.547	0		2110	192.356	604.865	0		2372	55.6405	450.149	1		3892	236.439	552.543	0
2016	135.273	576.6	0		3682	238.404	501.2	0		2935	67.8385	537.141	1		1416	57.812	486.143	0		2859	134.943	549.508	0
3435	200.596	493.962	0		2285	94.5349	533.818	0		1747	102.489	527.161	0		1558	137.3	652.448	0		2676	163.172	543.18	0
2344	181.57	542.218	0		3138	234.191	487.616	0		2056	152.184	611.533	0		1214	16.9587	425.562	0		3658	189.621	558.54	0
3057	162.806	563.299	0		4010	200.535	473.609	0		2974	83.2463	586.972	1		1420	23.1576	466.053	0		4802	73.626	467.488	1
2455	193.147	578.375	0		3439	61.1034	502.88	1		2783	172.154	563.296	0		1235	22.9246	453.737	0		2349	142.853	599.415	0
2676	238.024	620.591	0		3889	221.248	487.626	0		2163	152.067	583.179	0		2412	161.067	519.306	0		2500	124.682	568.519	0
2547	183.052	573.357	0		3567	231.502	455.677	0		1412	106.306	513.056	0		1740	16.4572	505.071	0		3993	273.595	626.059	0
1902	111.923	530.656	0		3201	165.334	528.468	0		1484	98.199	545.517	0		1368	44.3128	457.6	0		4074	262.629	510.647	0
1916	111.576	522.633	0		3677	34.3582	450.602	1		1671	91.9737	564.19	0		1731	114.773	511.548	0		4023	269.48	559.689	0
3051	133.075	748.355	1		3552	237.611	506.436	0		1737	83.7921	526.483	0		1182	43.2204	508.5	0		3789	252.509	571.517	0
2801	150.169	525.696	0		3552	55.8151	510.779	1		2659	251.367	566.5	0		1454	69.8811	445.385	0		4142	226.517	509.381	0
2424	174.464	539.794	0		1991	106.204	512.244	0		2440	187.815	605.403	0		1608	102.362	490.844	0		3627	280.989	641.054	0
3209	207.101	513.75	0		4353	76.8276	496.939	1		1573	86.3038	567.361	0		2374	98.9516	494.805	0		2834	132.578	566.862	0
3023	190.697	498.172	1		3204	206.922	513.68	0		2636	180.283	594.032	0		1668	92.6689	591	0		3467	214.121	547.527	0
1882	102.924	520.356	1		4181	80.5858	464.159	0		3094	18.1391	497.417	1		2354	156.878	491.49	0		4490	263.66	555.041	0
3281	226.372	566.237	0		2233	90.6602	554.605	0		2028	75.8905	511.111	0		2241	13.5317	440.5	1		3395	300.733	629.892	0
2451	229.2	614.75	0		3050	228.942	534.107	0		2672	159.019	562.164	0		1736	87.6188	457.121	0		4000	191.026	516.975	0
2127	111.191	507.879	0		3223	212.479	540.355	0		1553	72.5545	569.903	0		1898	146.422	507.477	0		5880	30.5755	466.096	0
1812	107.029	534.139	0		2110	131.006	535.524	0		3019	143.519	523.367	0		1546	63.8124	488.769	0		3370	175.799	502.78	0
2201	169.466	546.9	0		3953	61.2285	478.114	1		1999	126.201	579.38	0		1706	28.9111	431.8	0		4249	288.446	535.1	0
2692	177.917	533.987	0		1941	116.025	561.645	0		3094	261.004	622.966	0		1724	126.067	528.1	0		3001	150.504	491.859	0
3137	214.207	534.217	0		1893	114.859	560.645	0		1805	125.024	523.794	0		1934	129.485	528.971	0		3235	191.796	531.483	0
2796	265.279	550.21	0		3456	226.725	497.355	0		1915	127.688	581.091	0		1670	70.212	498.963	0		2607	111.221	542.1	0
3153	269.937	554.81	0		3124	184.076	539.087	0		3112	153.642	534.233	0		1801	99.8268	525	0		3231	206.15	541.646	0
3493	78.0765	477.089	1		2677	174.87	466.308	0		2561	19.3838	528.695	1		1816	151.083	572.333	0		3052	138.939	522.983	0
2578	177.14	504.65	0		4131	242.793	456.565	0		2563	42.242	533.516	0		1373	78.8658	517.842	0		2782	178.892	619.976	0
3498	59.33	506.901	1		4156	35.7001	473.073	0		2686	196.032	540.462	0		1842	103.967	586.621	0		2171	134.205	528.333	0
3104	34.1557	521.25	1		2404	157.146	508.98	0		1863	116.729	585.262	0		1650	92.9946	463.217	0		2232	95.0282	518.368	0
1725	127.748	631.531	0		2693	136.758	476.714	0		2392	49.7043	522.636	1		2078	16.7859	451.154	1		2387	125.505	569.373	0
2288	228.3	626.326	0		3888	80.4236	463.98	1		2582	147.885	583.03	0		1744	14.971	537.682	1		3016	188.567	508.19	0
2578	169.065	612.915	0		3337	189.819	446.479	0		2041	113.452	548.698	0		1292	22.1157	415.538	0		2255	148.529	574.804	0
2133	143.722	567.674	0		3522	53.7749	453.759	1		1545	123.686	554.548	0		2088	41.7183	475.737	0		3239	194.981	556.606	0
2532	155.925	572.604	0		3485	86.6668	470.867	1		1725	83.3615	615.577	0		1999	159.871	487.78	0		3306	191.736	575.577	0
1686	73.5306	556.344	0		3290	194.439	469.56	0		3467	155.076	603.649	0		2200	160.558	472.564	0		3836	204.073	484.944	0
2639	164.493	501.109	0		2544	134.345	510.481	0		2518	69.3347	571.351	1		2001	128.48	545.294	0		4130	47.4756	498.52	1
2144	142.131	593.288	0		3515	204.601	482.424	0		2304	27.7454	544.962	0		1235	28.3528	470.962	0		3273	191.79	507.916	0
2213	180.027	578.17	0		2349	93.7432	440.712	0		1582	123.279	633.581	0		1808	116.699	508.167	0		4069	244.116	517.776	0
1742	115.724	569.435	0		2716	155.784	500.854	1		2771	39.8061	572.701	1		2222	147.152	515.333	0		3106	152.366	530.154	0
3361	211.621	502.188	0		3300	209.081	522.708	0		1711	106.63	682	0		2086	11.8805	519.103	1		3910	83.6132	542.145	1
3399	47.1912	465.271	1		2556	181.445	502.262	0		1587	157.81	510.846	1		1281	27.9897	462.826	0		3088	208.872	564.779	0
2109	139.943	511.68	0		4205	101.927	476.762	1		1788	115.764	606.976	0		1463	107.507	516.87	0		4289	87.8569	525.088	1
2445	134.32	530.96	0		4048	106.295	495.346	1		1761	131.2	605.739	0		1899	16.4607	471.865	1		2695	150.693	534.828	0
2303	152.541	541.727	0		3754	69.7453	491.829	1		2045	141.798	570.413	0		1402	87.214	529	0		4191	284.899	524.505	0
4049	47.9358	461.688	1		2828	161.73	520.576	0		1236	53.2024	653	0		1702	74.5394	465.6	0		2705	174.692	627.655	0
2208	126.739	488	0		2024	116.015	462.576	0		1845	52.2432	617.643	0		2169	133.32	536.925	0		4776	220.7	480.592	0
2196	125.469	500.903	0		2614	144.284	479.969	0		2203	172.593	616.761	0		1776	107.633	484.148	0		2668	126.618	551.818	0
2258	122.592	537.282	0		2889	196.68	530.406	0		1472	74.8407	622.542	0		1388	59.848	525.067	0		2836	190.873	542.108	0
3699	25.9995	434.736	0		2988	172.977	475.372	0		2234	146.332	631.26	0		2101	72.1951	476.429	0		3895	272.464	562.761	0
2671	160.189	511.964	0		2043	115.186	516.628	0		1385	91.6313	646.04	0		1251	14.1935	495	0		2496	168.193	623.068	0
2821	226.069	505.24	0		2218	109.304	546.167	0		1511	84.1462	630.286	0		2055	140.267	551.634	0		2474	176.645	577.509	0
1900	94.6984	478.041	0		2010	117.467	492.246	0		1689	124.235	634.059	0		2308	159.288	553.826	0		2906	134.005	488.054	0
3278	63.3087	476.075	1		3924	100.032	528.57	1		1440	116.584	618.259	0		1295	22.1797	479.056	0		3227	207.026	549.203	0
3389	106.977	543.3	1		2771	225.456	614.451	0		1548	82.2665	608.957	0		1952	140.337	525	0		2519	160.819	563.018	0
2487	147.694	498.364	0		3283	225.149	613.931	0		2235	206.039	669.776	0		1407	15.9856	463.263	0		3699	262.697	559.75	0
2193	146.445	557.236	0		4021	278.141	540.373	0		2150	142.936	630.083	0		1420	94.4535	545.375	0		2882	165.753	594.132	0
1569	102.201	573.759	0		2051	148.563	567.707	0		1735	82.8631	531.941	0		2471	213.426	598.982	0		3641	198.041	532.021	0
1718	121.788	540.727	0		3077	195.456	420.23	0		1662	143.749	630.349	0		1426	24.3255	449.727	0		2950	271.795	696.964	0
1770	93.8664	510.769	0		2437	85.3536	494.395	0		2344	203.325	696	0		2673	66.1386	550.906	1		2582	170.417	608.269	0
4263	55.2739	476.5	1		2071	79.8298	481.128	0		1130	52.0069	612.714	0		1900	149.3	489.05	0		3486	306.121	672.084	0
2077	153.792	565.125	0		2311	142.298	551.542	0		1746	102.526	656.483	0		1856	140.345	574.321	0		3174	183.024	542.416	0
3177	148.359	479.067	0		3338	216.375	510.363	0		1382	100.061	616.444	0		2251	110.501	521.72	0		2949	187.39	585.406	0
2091	111.197	545.209	0		2623	166.769	507.71	0		2425	196.776	592.246	0		1349	70.8854	565.167	0		4517	35.9038	530.109	0
3265	266.543	563.477	0		3392	138.065	472.481	0		1868	127.728	606.63	0		2270	177.946	537.064	0		2596	136.698	514.551	0
1699	125.127	509.182	0		3918	41.0471	416.395	1		1940	125.605	568.545	0		1451	73.3415	467.852	0		3273	275.761	657.171	0
2422	151.11	590.552	0		3406	91.5168	512.53	1		1824	58.9209	592.379	0		1370	43.2237	464.828	0		2724	160.355	575.885	0
2854	212.148	516.586	0		2036	158.887	599.96	0		2158	167.352	606	0		2078	12.7001	417.605	1		2876	168.783	563.386	0
1620	108.535	594.4	0		2538	206.72	552.646	0		1423	49.0623	581.414	0		1508	62.7536	478.37	0		5348	45.9413	473.674	0
2439	141.397	568.12	0		3263	233.266	530.159	0		3076	26.4426	555.076	1		1795	149.269	568.486	0		2717	170.286	607.033	0
2038	127.485	557.78	0		2262	151.501	606.913	0		1993	155.371	619.458	0		1519	84.5834	592.35	0		3177	265.739	665.484	0
2669	196.849	584.065	0		3810	42.4978	483.093	0		1470	60.3535	599.28	0		1716	123.933	492.552	0		4484	267.149	535.773	0
3164	179.487	545.381	0		3524	42.0042	408.581	1		1513	97.2765	690.045	0		2152	11.3749	433.452	1		4156	69.4882	501.079	1
3657	224.311	493.341	0		3490	211.577	476.837	0		1858	134.468	624.108	0		1620	89.7409	544.308	0		5717	367.089	524.947	0
1879	101.072	529.12	0		2463	165.069	544.222	0		1802	105.341	588.275	0		1533	100.605	602.667	0		3348	234.943	548.429	0
1715	95.8794	644.536	0		3575	41.3644	453.39	1		2855	26.8679	566.528	1		1892	131.17	536.25	0		2805	139.61	531.122	0
3339	236.164	574.154	0		4062	35.9933	504.524	0		2205	151.712	630.822	0		2358	169.933	512.842	0		3079	194.538	576.559	0
1999	125.672	665	0		2196	121.69	504.345	0		2547	178.24	622.377	0		2413	33.1771	522.357	1		5085	147.454	596.322	1
1831	118.015	668.8	0		3739	240.194	527.028	0		2502	178.145	623.179	0		2040	154.673	530.652	0		2236	167.427	622.083	0
2523	190.61	578.537	0		3664	220.528	465.422	0		2586	152.247	586.413	0		1842	114.663	534.84	0		2314	126.991	556.553	0
3360	207.663	478.987	0		3228	198.581	476.5	0		1647	106.55	651.323	0		2003	17.0589	463.229	0		4721	43.7102	494.938	1
2596	186.944	550.583	0		3642	40.7657	388.478	1		1268	77.9774	631	0		1457	44.153	487.238	0		4719	99.9377	538.556	1
3474	251.936	533.046	0		3187	181.887	485.533	0		2148	158.89	586.848	0		1679	92.8058	459.864	0		3089	182.201	566.889	0
2066	116.201	559.06	0		3766	71.2165	545.448	1		1852	147.261	584.324	0		1160	41.5208	469.32	0		3376	180.81	542.901	0
3072	124.169	498.605	1		3669	231.97	502.367	0		2206	167.076	603.115	0		1438	89.7846	472.625	0		2854	166.15	534.393	0
1947	82.4853	550.083	0		2203	126.591	485.818	0		1628	153.448	585.833	0		1739	119.558	545.872	0		2431	103.99	569.022	0
2085	112.196	558.833	0		1925	95.8838	573.632	0		2704	18.7257	554.209	0		1579	127.741	547.964	0		3090	183.418	539.7	0
1778	115.533	577.184	0		2833	122.515	395.125	0		2302	213.332	577.169	0		1539	52.6524	490.773	0		4701	74.2675	569.575	1
2153	125.118	545.727	0		3376	191.86	466.892	0		1633	162.459	708.839	0		1397	68.0976	563.789	0		2854	178.654	591.15	0
2824	200.125	557.6	0		3475	231.592	453.25	0		1715	78.5658	648.633	0		2212	89.4038	500.978	0		4263	281.195	558.351	0
2416	158.223	559.738	0		3665	142.213	458.44	0		2691	212.047	628.722	0		2208	104.062	458.222	0		3100	156.37	512.893	0
2822	179.148	537.677	0		3539	201.412	514.892	0		2019	143.316	609.75	0		2514	10.9868	445.31	0		3090	125.994	540.215	0
2854	203.535	520.828	0		3895	48.7027	469.229	0		2693	230.954	686.86	0		2165	12.8466	445.674	0		3637	230.34	584.967	0
3429	121.939	581.08	1		3682	92.3706	493.037	1		1241	68.1285	653.933	0		2738	223.074	536.435	0		3820	238.505	512.581	0
2669	246.191	611.779	0		3805	72.2336	439.783	0		3014	239.705	601.875	0		2061	131.485	514.879	0		3593	304.175	648.159	0
3355	22.5051	475.833	1		4571	105.913	495.691	1		2581	189.587	596.181	0		1586	104.632	521.243	0		2629	126.695	518.836	0
1945	111.116	507.485	0		3972	67.1622	412.358	1		1512	154.197	742.267	0		2045	16.6163	474.595	1		2241	171.394	625.271	0
2785	19.3312	495.26	1		4288	97.7433	443.062	1		2356	151.603	585.217	0		1917	171.9	614.618	0		2524	126.342	538.129	0
1965	93.513	544.588	0		4137	33.2365	369.828	0		1671	74.3685	644.6	0		1257	13.8777	451.385	0		2655	128.299	588.878	0
1995	130.036	608.806	0		3109	133.894	398.81	0		2013	177.364	702.075	0		2221	13.8597	409.389	0		3761	250.617	555.32	0
2047	118.688	528.903	0		1920	100.873	480.683	0		1717	131.782	684.28	0		1991	98.2961	528.919	0		3835	226.86	500.538	0
3275	22.9501	464.034	1		3665	76.7068	493.227	1		2118	149.582	627.776	0		1063	28.788	431	0		4057	279.687	549.5	0
1985	108.508	587.059	0		2403	89.1496	467.643	0		2317	151.327	582.5	0		1447	56.9164	538.455	0		5107	106.05	543.568	1
3081	177.393	483.943	0		3695	38.2753	420.805	0		3284	38.066	579.989	0		1835	130.727	489.167	0		4128	322.976	550.165	0
1897	112.591	616.324	0		2314	72.6163	437.36	0		1450	79.5769	654.526	0		1383	28.9106	483.308	0		4178	298.104	500.211	0
2315	140.685	572.157	0		1903	77.1336	425.535	0		2391	193.026	658.234	0		1480	64.1568	573.105	0		3080	161.958	553.94	0
2397	231.952	652.109	0		2811	156.538	501.2	0		1472	144.914	665.806	0		2787	109.904	493.597	0		2883	160.242	561.394	0
3357	36.2377	485.721	0		2668	126.996	439.804	0		2566	162.65	626.421	0		1363	12.2021	490.091	0		3403	210.233	532.062	0
2690	214.043	595.231	0		2376	107.568	535.974	0		2903	237.024	648.282	0		2198	149.935	530.146	0		2611	150.986	564.893	0
3575	95.4796	523.267	1		2440	103.346	463.132	0		1421	96.4428	634.28	0		1863	66.6365	622.812	0		3090	178.914	538.049	0
3039	32.3666	522.304	1		2390	113.467	432.02	0		1753	138.438	611.897	0		2311	124.824	465.589	0		3250	226.092	569.597	0
1850	112.609	581.182	0		2475	112.284	487.812	0		1894	130.98	574.735	0		1982	23.1044	400.675	0		3811	233.667	542.632	0
1932	150.15	522.135	0		1850	161.491	554.796	0		1629	103.394	641.303	0		1134	46.4049	514.214	0		3045	141.405	528.406	0
3099	195.984	505.568	0		2157	136.199	531.609	0		2055	169.642	700.29	0		1223	13.5136	469.727	0		4200	267.276	555.064	0
1774	94.6877	619.75	0		3433	204.853	476.621	0		1786	103.206	634.333	0		1908	10.6749	476.471	1		3055	149.254	513.169	0
2143	146.559	595.848	0		3880	21.9509	443.658	0		1282	98.5501	573.057	0		1622	86.4575	451.414	0		2630	149.261	580.217	0
2064	118.451	503.353	0		2664	139.992	459.217	0		2485	167.118	576.431	0		1872	145.364	563.733	0		5282	58.7881	535.26	1
2855	23.128	487.63	1		2565	116.781	459.472	0		2469	166.484	646.22	0		1650	52.5492	457.5	0		3829	170.436	502.695	0
2430	140.701	555.283	0		2437	109.126	519.279	0		1646	76.1691	736.5	0		2290	96.7111	448.326	0		2734	176.59	559.596	0
2476	156.484	510.406	0		3265	188.487	465.761	0		2429	192.129	691.389	0		2319	52.4521	450.812	0		4191	252.097	526	0
2011	94.7436	518.425	0		2311	125.702	465.492	0		1598	121.185	626.703	0		1367	25.6082	446.1	0		4562	101.96	536.208	1
2497	226.542	686.5	0		2368	150.356	544.244	0		1780	118.261	661.808	0		1682	81.6782	463.344	0		3110	176.114	519.324	0
3313	220.396	535.453	0		2676	115.507	462.277	0		1658	142.77	673.548	0		2052	49.609	488.148	0		5276	337.698	508.345	0
2787	211.804	560.341	0		2568	164.919	503.288	0		2829	170.025	591.754	0		2036	16.7671	422.233	0		4784	338.094	538.139	0
3260	24.6173	505.753	0		3487	83.9336	480.133	1		2843	23.7067	566.191	0		1639	98.2001	516.222	0		4397	283.706	508.75	0
1930	131.157	579.686	0		2505	131.376	454.154	0		1923	121.313	598.109	0		2014	13.267	454.293	0		4183	127.376	578.434	1
3174	187.015	483.747	0		2132	132.328	512.745	0		1521	80.6807	643.423	0		1516	122.024	517.583	0		4597	223.754	522.185	0
1962	122.669	578.333	0		3802	141.94	469.703	0		2658	38.6139	557.532	0		1770	144.135	494.484	0		3718	219.367	505.721	0
2835	170.557	492.138	0		3262	168.848	478.738	0		2038	153.803	644.622	0		2553	91.5189	452.228	0		4448	275.463	505	0
3179	181.538	529.159	0		2800	213.434	505.271	0		1476	92.7917	798.941	0		1902	13.4152	394.03	0		2733	212.668	578.81	0
3445	216.127	544.716	0		2495	133.695	488.379	0		3068	59.6806	594.944	0		1848	71.617	443.972	0		4155	258.138	507.58	0
1863	105.107	505.469	0		2939	141.108	448.522	0		5517	74.0634	575.95	1		1999	11.1041	405.757	1		4674	47.1664	475.376	1
3251	230.486	550.414	0		2261	107.933	552.119	0		2594	187.175	622.681	0		1793	22.2017	447.595	1		3679	193.8	511.82	0
2441	147.841	630.043	0		2930	184.254	471.824	0		1830	130.511	701.935	0		1633	58.1942	460.778	0		2946	144.762	542.812	0
2032	112.87	512.85	0		3624	293.332	576.947	0		2918	80.5713	567.636	0		1285	40.6558	554.091	0		5552	71.1999	481.943	0
3442	76.2556	565.246	1		3668	217.029	515.342	0		2804	38.3612	584.043	0		1332	22.093	437	0		2461	111.282	521.491	0
1776	136.215	550.929	0		2579	143.835	470.692	0		2215	129.119	587.08	0		2409	14.3135	405.321	1		2726	169.272	604.727	0
1923	124.934	613.732	0		2345	111.636	523.794	0		1540	82.6827	602.259	0		2030	119.57	469.5	0		3066	171.791	517.769	0
2876	209.077	592.028	0		3934	256.696	455.893	0		1608	113.975	594.036	0		1588	59.0705	387.3	0		2998	185.056	563.923	0
3181	251.834	578.315	0		2308	115.891	494.705	0		2280	172.028	601.119	0		2096	103.966	454.574	0		4125	300.797	568.284	0
2061	136.316	569.452	0		2433	120.933	518.907	0		1446	80.1302	645.13	0		1730	73.608	470.455	0		2753	130.35	530.533	0
2238	93.6636	578	0		2162	124.999	471.88	0		2003	163.859	599.217	0		1628	156.926	510.765	0		3187	168.69	510.481	0
2658	198.983	540.875	0		2199	128.869	556.896	0		3026	156.845	565.205	0		1361	27.0052	414.192	0		2239	128.476	515.481	0
2314	144.396	606.083	0		2762	140.483	480.917	0		1988	193.904	618.762	0		1371	57.2075	471.194	0
1875	104.055	539.03	0		3124	157.054	436.278	0		2342	163.668	608.263	0		1642	89.577	488.333	0
2673	188.362	543.656	0		2310	148.677	536.171	0		2845	15.7987	557.825	1		1132	13.6479	411.583	0
2069	130.629	596.409	0		3901	217.03	477	0		2904	39.3619	559.692	0		1268	18.0607	405.905	0
2719	164.893	536.279	0		3341	219.142	526.613	0		1850	119.937	631.7	0		1323	48.142	406.548	0
1747	137.825	634.135	0		3544	34.4127	481.052	0		1951	140.932	572.545	0		1657	106.889	585.087	0
1949	109.381	633.97	0		4192	268.203	507.942	0		1757	117.184	550.125	0		1642	67.0302	370.735	0
2395	179.217	632.314	0		4052	265.683	548.922	0		1929	104.483	586.892	0		1905	109.415	521.448	0
1825	132.201	671	0		3231	208.115	521.441	0		2240	133.377	586.885	0		2178	114.302	513.86	0
2116	145.42	597.8	0		4215	182.713	492.44	0		3104	27.364	558.907	0		1397	15.4353	427.875	0
2477	136.129	545.929	0		2193	113.039	507.795	0		3256	33.272	598.24	0		1607	99.2043	540.933	0
2336	140.644	478.759	0		3850	261.259	525.471	0		2189	123.403	586.102	0		2282	27.5453	433.208	0
1745	110.027	564.213	0		3038	223.548	500.652	0		2089	150.986	639.542	0		1502	75.079	504.583	0
2436	174.759	520.528	0		3938	21.8318	473.838	0		2098	125.935	570.587	0		1157	34.9418	583.75	0
3181	205.262	517.403	0		3421	215.085	478.406	0		2185	190.518	658.745	0		1503	89.9393	481.375	0
2835	141.984	523.806	0		2729	144.606	483.678	0		2925	23.949	570.8	0		2123	13.851	415.952	1
1869	144.497	672.667	0		3509	201.474	523.419	0		2883	126.817	647.825	0		1671	99.6975	499.545	0
2209	135.406	586.816	0		3456	238.413	517.571	0		1742	150.976	620.289	0		953	21.9899	421.444	0
2094	120.805	482.698	0		4301	91.8154	466.739	1		2210	163.553	602.49	0		1843	18.5718	471.333	1
3330	116.256	475.837	0		3121	173.135	490.857	0		1642	80.1066	692.565	0		1770	134.349	500.931	0
2233	125.553	586.222	0		1978	86.4102	536.327	0		2162	167.077	704.5	0		1965	132.302	432.2	0
4157	67.643	508.255	1		3759	228.013	491.164	0		1853	114.94	596.714	0		1755	98.1116	458.944	0
1945	121.775	505.074	0		3813	111.719	527.024	1		2958	255.638	605.821	0		1646	72.1788	449.276	0
2138	111.115	571.778	0		3074	145.511	440.474	0		1551	111.19	775.529	0		1133	30.8975	435.429	0
3306	68.2456	506.989	1		2930	141.119	462.018	0		3160	188.73	581.683	0		1755	21.8169	457.35	1
2880	155.155	488.636	0		1875	84.2167	540.641	0		2685	182.785	581.529	0		1511	77.7155	494.333	0
1995	121.843	500.949	0		3236	210.468	524.893	0		1449	86.2211	606.522	0		2400	20.6864	420.065	0
3257	207.945	548.303	0		3113	207.52	481.106	0		2061	147.47	653.643	0		1674	89.6239	494.387	0
1970	78.9943	473.829	0		2760	141.597	450.368	0		3046	232.463	600.542	0		2049	11.4001	424.19	0
1953	132.93	572.308	0		2068	82.0593	417.596	0		1432	64.8495	555.727	0		1454	85.2142	474.452	0
2514	179.509	555.333	0		3361	217.441	431.798	0		2167	131.78	650.415	0		1324	51.0418	455.524	0
3232	73.1904	506.922	1		2721	148.272	559.182	0		2548	197.456	625.452	0		1877	143.158	496.229	0
2840	154.605	478.804	0		2213	113.56	475.341	0		1741	95.48	657.714	0		2452	52.7824	475.018	0
2868	20.272	511.645	1		2573	118.215	541.783	0		2681	146.463	567.754	0		2015	14.8083	389.383	1
3547	188.645	455.686	0		2113	103.701	523.784	0		3292	228.868	580.714	0		1855	14.151	473.429	1
2090	155.86	576.372	0		1957	114.163	541.921	0		1757	92.1626	611.156	0		1905	137.318	470.74	0
2182	173.071	609	0		2263	115.121	542.469	0		2198	145.577	664.688	0		2087	12.814	429.553	1
2267	135.89	487.508	0		2967	164.643	489.662	0		3670	263.831	597.798	0		1520	94.7503	579	0
1546	92.0197	546.033	0		3211	197.194	499.9	0		2815	250.54	573.587	0		1067	15.7183	442.692	0
2591	227.802	532.969	0		3981	99.0091	502.918	1		3142	181.858	525.438	0		1183	53.6286	612.769	0
2196	157.63	605.333	0		4033	19.6975	403.095	0		2344	146.779	639.327	0		1622	31.3708	436.72	0
2167	100.722	440.8	0		2741	183.446	511.354	0		2151	85.1392	589.529	0		1620	102.107	466.946	0
1801	151.743	566.838	0		3355	189.236	489.482	0		1946	104.184	576.516	0		1579	116.512	529.857	0
1783	79.1514	516.722	0		4025	193.771	444.947	0		1787	125.333	648.094	0		1759	23.9873	420.787	1
2482	138.725	508.173	0		3427	229.674	499.2	0		3299	29.9787	537.6	0		1638	139.189	562.091	0
1978	120.633	558.805	0		3624	239.802	528.571	0		2982	36.032	544.13	0		1961	158.159	594.618	0
2199	137.297	497.648	0		2912	157.064	449.019	0		3259	60.4536	601.94	0		1770	138.876	549.389	0
1920	109.571	622	0		4019	42.6815	466.648	1		2676	19.2403	494.531	0		1278	18.9759	447.091	0
2017	128.581	599.474	0		4284	26.713	438.421	0		1857	92.0974	596	0		1321	15.9513	445	0
3309	228.827	470.862	0		2592	127.26	466.587	0		2262	122.623	586.431	0		1307	61.9544	672.067	0
1523	129.162	730.409	0		3535	236.489	487.134	0		2073	145.756	577.468	0		1068	43.5561	463.25	0
2706	165.881	510.094	0		3152	179.397	531.4	0		2455	339.466	924.071	0		1986	132.262	511.139	0
1974	84.4036	541.595	0		3345	224.062	497.167	0		1637	87.8608	627	0		2173	13.0608	428.105	1
3461	187.143	445.479	0		2934	128.992	442.451	0		2143	72.4445	586.276	0		2631	42.3812	510.21	1
1850	113.718	547.938	0		3128	143.425	444.787	0		2371	174.311	513.817	1		2256	17.0513	390.067	0
1492	131.296	697.08	0		2486	122.215	503.533	0		2110	181.38	659.571	0		2168	153.775	525.115	0
3172	161.217	672.864	1		2933	106.014	439.667	0		1678	87.2077	575.971	0		2622	28.6797	459.732	1
2571	149.556	530.61	0		2126	115.54	479.386	0		1840	110.17	609.857	0		2063	45.9628	502.139	1
3307	218.996	482.706	0		4302	81.8364	430.49	1		2624	26.0986	518.468	0		1990	9.12238	454.697	1
1977	132.685	626.138	0		2682	129.841	436.127	0		2749	235.471	633.845	0		1967	126.531	554.212	0
2413	152.485	548.831	0		2916	176.083	474.111	0		1943	120.417	613.222	0		1670	108.807	499.938	0
1978	112.429	541.133	0		5231	89.6868	434.962	1		2700	151.618	583.812	0		1721	94.7743	471.034	0
2307	148.249	533.431	0		4310	262.305	481.159	0		3231	110.155	615.725	0		2153	82.8877	453.745	0
1769	113.893	550.629	0		2612	137.184	484.736	0		1701	103.558	653.438	0		1981	108.429	507.35	0
3175	110.082	538.647	1		2927	138.901	470.152	0		2748	164.737	561.932	0		1831	14.8158	409.167	1
2292	179.537	546.08	0		4356	56.0772	445.218	1		2368	236.515	1044.43	0		1983	140.928	501.209	0
2029	130.199	555.75	0		4130	82.3936	427.485	1		1556	109.475	614.545	0		1989	13.7169	410.294	1
2398	184.233	592.83	0		2893	134.695	474.163	0		2058	153.6	605.027	0		2291	179.33	509.289	0
2120	149.133	575.591	0		2625	162.415	536.944	0		1973	130.304	576.333	0		1258	47.9856	484.444	0
2596	161.116	488.622	0		3824	231.981	449.937	0		2156	164.39	653.37	0		1690	76.6521	453.7	0
2583	179.551	542.218	0		3883	20.7731	407.449	0		2900	215.151	580.592	0		1725	111.247	491.658	0
2591	173.003	525.368	0		2585	157.321	510.519	0		2677	173.218	624.5	0		2260	16.5731	447.914	0
2121	119.984	569.806	0		4161	90.7201	505.03	1		1926	90.3303	604.971	0		1936	118.346	519.341	0
2921	205.238	500.145	0		2679	150.977	520.491	0		2829	171.567	567.789	0		1693	124.818	506.462	0
2019	147.569	528.216	0		2159	95.5672	503.319	0		1893	108.047	570.951	0		1895	98.6401	486.158	0
2468	118.663	478.022	0		4249	303.442	542	0		2076	130.501	610.317	0		1723	69.0331	408.941	0
3637	66.7213	498.369	1		3563	105.43	534.973	1		2080	134.242	762.583	0		2030	174.974	563.75	0
2436	150.935	554.38	0		4096	72.1303	456.64	1		2212	201.1	621.093	0		1869	112.185	473.667	0
3497	95.5136	526.2	1		3351	153.24	458.513	0		2134	125.167	600.455	0		1359	72.0772	459.133	0
1655	68.0631	557	0		2128	126.174	486	0		2029	154.281	564.604	0		2109	131.4	466.886	0
3484	81.0981	528.859	1		2498	104.547	425.898	0		1686	124.191	613.667	0		1278	55.4356	450.538	0
3492	248.808	526.265	0		2038	120.256	503.087	0		2202	122.169	512.156	0		1371	30.6463	511.438	0
3350	250.076	507.522	0		3248	210.729	501.364	0		2336	163.476	574.845	0		2112	113.466	457	0
3345	256.844	523.281	0		3055	191.689	509.235	0		2029	132.232	592.275	0		2013	57.8177	424.026	0
2159	139.873	537.459	0		4053	167.745	485.769	0		2768	195.406	534.72	0		1814	11.619	420.5	1
1728	87.0189	544.261	0		3952	66.4578	457.804	1		2352	61.2193	551.128	0		1399	51.2477	406.105	0
3940	76.8797	445.965	1		3082	137.595	506.643	0		3006	216.037	580.014	0		2503	17.2827	487.595	1
2690	148.756	515.872	0		3045	147.938	480.081	0		1937	117.178	608.378	0		1327	76.3175	492.476	0
1653	93.1493	492.553	0		4021	182.827	466.387	0		1823	91.0068	569.647	0		2141	15.429	448.106	0
3870	64.4189	494.733	0		2681	122.31	502.446	0		2198	127.854	539.256	0		2306	102.094	457.911	0
1676	136.667	577.367	0		2349	129.865	458.628	0		2637	113.917	654.395	0		1659	129.113	467.667	0
3075	108.07	580.784	1		3584	182.335	486.737	0		2564	170.501	505.75	0		2458	38.438	462.717	1
3215	33.5661	476.062	0		2310	82.3961	486.277	0		2493	199.859	526.12	0		1421	52.4924	485.577	0
3014	244.226	651.314	0		2737	182.624	511.425	0		2135	160.607	578.564	0		1900	97.6474	465.63	0
1518	90.0365	536.41	0		4220	73.2443	452.514	1		1739	94.4974	535.273	0		1826	14.8141	456.235	1
2440	144.457	530.483	0		3337	185.639	517.444	0		2414	157.277	548.068	0		1422	60.8004	443.576	0
2906	227.268	574.324	0		2755	191.249	533.286	0		1720	100.521	577.16	0		1378	95.1937	515.667	0
3236	94.2653	544.131	1		3184	213.013	532.662	0		1536	75.9112	534.129	0		1338	36.9886	440.571	0
2980	226.933	529.391	0		3212	204.455	520.657	0		2340	235.37	519.311	0		1006	36.2257	449.4	0
1897	179.11	685.975	0		3029	227.432	540.097	0		2327	159.233	572.1	0		1607	118.202	475.231	0
3382	17.7094	510.88	0		2553	161.874	538.167	0		3215	37.3658	491.852	1		2529	16.247	423.262	1
2296	165.733	515.83	0		2856	200.018	570.542	0		3408	16.3683	462.253	0		2006	14.1642	391.78	1
2003	163.035	673.789	0		3532	211.572	528.11	0		1826	117.506	526.083	0		1787	242.538	726.259	0
2895	189.772	478.229	0		2547	143.645	570.82	0		2676	21.3856	512.125	1		2055	128.492	454.205	0
2775	179.54	507.73	0		2653	118.818	510.525	0		2827	82.3378	501.5	0		2183	138.665	478	0
2527	228.71	587.281	0		3660	240.534	558.258	0		1475	88.3926	534.545	0		1293	72.1621	511.682	0
2192	101.56	479.8	0		2157	84.4186	634.061	0		2206	144.093	547.455	0		1968	14.285	422.562	1
3071	50.7428	472.731	0		2715	197.466	557.8	0		2970	220.731	556.767	0		1293	28.8754	426.444	0
1674	67.025	561.65	0		2340	155.602	574.891	0		1488	64.1508	612.5	0		1630	111.162	504.227	0
2208	117.196	489.289	0		2754	173.057	484.723	0		1730	123.29	617.545	0		1631	81.6119	510.053	0
1697	107.319	588.862	0		3505	48.3085	470.16	1		2550	176.729	591.35	0		1153	70.6946	472.438	0
2368	193.783	566.098	0		2573	161.043	541.071	0		2802	222.225	578.096	0		1970	137.182	489.872	0
3452	86.5314	515.592	1		2152	120.2	550.9	0		2166	147.642	639.607	0		2051	14.9244	419.756	1
2806	12.515	504.379	1		2236	123.417	527.725	0		3070	40.091	533.125	0		1936	140.427	522.805	0
1929	110.452	562.233	0		1652	97.7056	517.613	0		2467	161.563	582.894	0		1959	128.724	477.946	0
3647	253.092	516.603	0		2110	99.9804	527.727	0		1681	122.783	637.552	0		2354	170.605	480.565	0
2601	121.832	583.587	0		1839	90.2472	503.097	0		1662	102.208	581.333	0		1241	33.1399	379.424	0
2200	142.947	553.978	0		3389	289.156	572.658	0		1507	101.456	619.286	0		2050	21.297	456.933	1
3489	176.365	464.922	0		2789	141.549	496.95	0		1430	84.4621	563.48	0		1904	13.0649	432.114	0
2463	154.656	559	0		3608	251.064	534.905	0		2227	21.0387	471.718	1		1504	46.7768	493.071	0
2130	134.254	589.214	0		3009	126.562	547.162	0		2783	150.545	532.443	0		1377	10.0059	399.333	0
2032	118.408	514.659	0		3721	75.91	497.44	0		2037	128.888	541.1	0		2316	12.3965	393.167	0
2201	109.253	494.37	0		3079	200.811	492.187	0		2709	177.357	560.938	0		1694	103.705	436.765	0
2052	98.1476	497.143	0		3703	86.3798	496.893	1		2216	125.776	523.375	0		2396	155.45	477.089	0
1751	116.281	549.257	0		4140	53.1469	485.054	0		1391	80.7487	508.548	0		1241	29.1306	454.095	0
2148	127.848	544.864	0		3132	219.213	548.418	0		2380	27.2699	493.426	1		1411	55.0668	416.312	0
1879	127.53	551.268	0		4875	120.213	495.062	1		2033	123.766	528.913	0		1440	53.5705	509.938	0
3263	20.5319	452.924	0		1768	117.279	552.844	0		1728	112.998	572.625	0		1184	32.7649	454.833	0
2147	144.93	556.978	0		2236	136.086	465.66	0		1867	92.2624	556.885	0		1475	15.3756	642.533	0
1990	120.512	543.061	0		1929	121.273	540.735	0		1819	119.289	542.805	0		1611	88.2663	442.75	0
2309	108.04	513.346	0		3092	190.973	488.8	0		2734	152.671	566.875	0		2507	16.8559	390.259	0
3400	159.72	525.84	0		1982	120.144	522.375	0		2729	40.7049	500.075	1		1787	26.1268	447.743	0
3433	25.8907	443.835	0		2771	162.424	504.411	0		1659	120.065	548.722	0		1248	20.5063	436.588	0
1938	144.681	526.317	0		3301	215.011	510.5	0		1701	82.671	569.6	0		1450	112.011	526.042	0
3064	232.319	511.453	0		3782	18.2356	469.109	0		2980	68.0131	568.03	1		1737	93.8042	449.1	0
2041	123.894	592.588	0		2331	171.358	564.88	0		1864	97.2995	547	0		845	8.05669	527.077	0
1917	105.369	554.147	0		2343	102.427	458	0		2548	185.791	542.864	0		2377	53.7967	493.486	1
2888	170.917	471.493	0		2015	118.435	578.7	0		2642	65.3641	526.017	1		1448	79.3589	516.467	0
3784	51.5707	459.341	1		2305	116.238	485.674	0		2276	17.1852	473.635	0		1339	15.8066	586.375	0
2423	189.538	552.651	0		4103	26.6518	451.294	0		3175	219.004	529.864	0		2292	14.8129	500.176	0
2267	156.447	527.044	0		2156	149.997	552.245	0		2937	139.922	470.812	0		1730	99.4591	480	0
2239	170.761	632.511	0		1922	137.117	523.364	0		3080	236.258	545.41	0		1618	67.3765	483.793	0
1706	78.1479	503.897	0		2298	92.7202	468.5	0		2508	120.497	532.019	0		1896	63.747	424.78	0
2877	191.973	524.593	1		3489	229.931	488.736	0		2555	201.375	552.803	0		1503	90.2327	463.5	0
1950	134.272	523.368	0		3322	249.173	516.358	0		2602	56.052	545.899	1		1419	91.2026	528.926	0
2817	208.274	514.81	0		2577	96.1995	480.038	0		2973	139.085	510.343	0		1985	146.617	551.524	0
2767	180.561	475.029	0		3572	205.28	542.909	0		2031	120.812	566.256	0		1398	20.18	450.667	0
1622	101.55	579.355	0		2234	111.506	533.286	0		3164	227.702	578.81	0		1323	30.7087	429.207	0
1905	95.7281	531.121	0		2802	150.587	479.746	0		2579	43.8014	542.873	0		1982	140.108	476.333	0
2637	198.446	518.29	0		4197	37.0501	483.616	1		3233	103.128	471.385	0		1869	116.696	486.229	0
1759	95.1031	518	0		3530	92.162	530.161	1		2502	143.98	554.071	0		1743	100.01	500.914	0
1647	123.52	597.356	0		2284	109.729	544.362	0		3020	104.676	557.049	1		2193	167.23	554.509	0
2026	112.297	585.684	0		3101	211.415	539.1	0		2492	20.2993	500.778	0		1155	53.9575	564.867	0
2182	163.639	616.389	0		2449	119.522	582.37	0		2858	38.4485	498.667	1		1394	34.8122	508.091	0
1796	104.963	557.794	0		2452	134.501	553.736	0		1612	120.734	615.344	0		1439	81.5418	520.786	0
3789	68.1597	561.462	1		2387	136.097	563.958	0		2837	29.8584	525.817	1		2155	172.868	527.4	0
2221	145.946	568.474	0		2953	178.315	517.581	0		2307	157.963	591.981	0		1504	68.1781	514.182	0
1894	81.5635	543.159	0		3289	218.918	538.798	0		2547	193.918	546.804	0		1117	12.3851	433.529	0
2525	161.528	537.306	0		3239	176.482	485.835	0		2292	23.3697	492.5	0		1621	137.7	562	0
3660	52.1854	444.37	1		2205	118.467	515.789	0		2903	224.951	579.348	0		1868	110.03	473.804	0
3514	96.0096	540.318	1		2740	142.433	507.148	0		1667	104.558	595.133	0		1437	13.413	642.5	0
1729	105.035	533.553	0		3084	146.187	471.109	0		2927	139.854	523.831	0		2041	119.797	450.25	0
2462	161.433	536.214	0		2461	152.4	471.981	0		2034	160.02	617.846	0		2183	17.2754	496.797	1
3244	134.323	523.344	0		1895	111.646	527.41	0		2275	127.752	532.863	0		2303	35.4482	474.3	1
3152	162.376	517.059	0		3118	200.911	493.734	0		2047	53.8128	566.207	0		2254	116.75	554.543	0
2492	202.513	567.255	0		2479	138.061	501.375	0		1880	115.589	529.136	0		2519	17.6148	455.863	1
2749	213.282	548.583	0		3180	202.866	562.533	0		1510	80.119	601.462	0		1885	156.55	550.081	0
2194	130.111	520.526	0		2252	142.219	513.469	0		1561	64.2964	638.143	0		1030	28.2206	503.4	0
2275	121.899	575.449	0		3178	162.414	510.477	0		1458	100.198	601.517	0		1660	89.737	490.742	0
2484	143.961	551.898	0		3926	95.2652	486.929	1		1764	120.913	572.029	0		1022	38.7298	534	0
2267	151.551	611.341	0		2191	151.398	509.208	0		3374	197.356	554.039	0		1200	12.0853	484.636	0
2062	85.3269	551.812	0		2441	153.335	527.83	0		2469	18.4524	531.089	1		2013	141.435	555.074	0
3074	26.3179	514.957	1		4274	127.387	469.415	0		1655	80.5287	549.061	0		3267	54.7289	472.235	1
3442	218.989	509.118	0		3942	259.476	611.966	0		3622	61.4887	524.348	1		2163	133.169	449.957	0
3416	160.765	473.672	0		3245	230.391	523.034	0		2676	39.1304	517.981	0		1293	54.8176	552.179	0
2773	151.399	522.051	0		3167	194.307	538.108	0		1620	103.829	573.29	0		1098	6.46382	199.267	0
2688	201.997	523.618	0		3019	205.488	521.372	0		2403	174.731	584.458	0		1584	76.4656	582.087	0
1629	106.206	526.32	0		3849	30.5065	509.741	1		2181	92.089	528.609	0		1610	77.8993	510.75	0
1850	104.022	531.838	0		3454	210.561	493.359	0		2579	48.9049	571.367	1		1987	144.119	465.742	0
3077	169.739	469.875	0		2048	70.0483	526.786	0		2151	185.094	599.523	0		1743	81.0736	449.536	0
2236	198.214	697.222	0		3379	218.506	514.874	0		1422	70.8678	618.611	0		1448	55.8381	491.478	0
2275	207.461	645.467	0		3158	166.459	491.885	0		1878	120.383	599.543	0		2317	13.0757	508.341	1
2494	140.615	546.893	0		3489	166.208	487.289	0		3022	60.058	499.015	1		1809	123.229	495.25	0
2124	142.857	573.66	0		3416	216.932	505.761	0		1666	102.205	575.036	0		2056	131.332	473	0
2489	194.075	569.776	0		2913	150.027	469.091	0		1997	125.456	645.192	0		1483	40.4899	603.538	0
2031	116.895	502.121	0		2576	131.479	528.889	0		1649	129.928	631.828	0		1272	25.6459	474.28	0
2065	107.196	578.711	0		2913	217.854	515.015	0		2746	57.3579	499.586	1		2388	33.6623	448.085	1
3475	20.7778	479.415	0		4020	240.97	559.891	0		2925	222.905	547.855	0		2522	155.509	419.738	0
2114	112.951	587.765	0		2481	90.8033	507.816	0		2652	195.567	536.158	0		1777	119.63	610.32	0
3190	67.3302	595.403	1		3331	236.853	492.537	0		3281	113.862	577.073	1		1249	34.0881	523	0
2206	133.817	585.75	0		4185	84.0584	476.939	1		1231	81.9333	629.3	0		2204	68.8423	513.125	0
3833	159.344	431.395	0		4076	101.591	553.833	0		1742	100.554	596.697	0		1264	54.3898	523.381	0
3943	84.4832	445.663	1		4315	28.1361	475.317	0		2319	158.994	536.574	0		1679	79.7965	433.68	0
3219	22.8083	542.579	1		3798	75.1335	496.839	1		1974	126.273	574.275	0		1953	14.4076	443.243	1
2026	124.447	570.34	0		3180	196.324	470.988	0		2045	121.128	477.659	0		1494	19.3708	395.857	0
2389	191.265	647.388	0		2950	145.668	488.111	0		3394	44.0039	510.883	0		1703	83.6073	460.5	0
2939	223.91	562.413	0		3350	198.872	503.764	0		2852	39.4868	489.943	0		1611	95.7832	432.095	0
2790	184.168	525.887	0		2216	109.596	513.136	0		2751	200.531	529.678	0		1459	26.4334	527	0
2684	165.207	470.667	0		3477	280.354	539.861	0		1980	116.973	539.973	0		1361	35.5086	474.062	0
3429	47.3393	522.284	1		2070	99.7293	480.93	0		2452	27.1506	544.274	0		1502	86.8296	493.581	0
2883	227.152	645.103	0		4046	181.537	486.8	0		2973	233.948	538.471	0		2285	149.996	491.891	0
2776	164.42	529.955	0		3401	60.8352	556.966	1		2255	149.772	593.895	0		2523	166.737	497.264	0
3009	200.239	502.232	0		2964	165.044	499.041	0		1710	70.962	481.121	0		1609	80.5616	493.8	0
2911	258.613	607.145	0		2609	119.489	501.891	0		2652	165.568	504.492	0		1351	29.6512	465.562	0
1911	93.2084	558.121	0		2362	115.666	494.88	0		2056	103.728	537.976	0		1848	110.439	485.457	0
3464	86.2774	500.889	1		2057	99.5529	512.179	0		3033	197.676	529	0		1665	87.112	585.5	0
3342	54.7598	493.28	1		3354	209.391	470.034	0		2564	18.286	492.845	0		1045	27.67	416.95	0
3116	15.3402	455.269	1		2385	79.6673	462.343	0		1861	71.5575	491.077	0		1334	27.0751	488.167	0
1609	129.686	531.951	0		3800	78.5416	544.896	1		2797	111.789	601.049	1		1633	110.44	506.161	0
2247	112.573	493.735	0		4102	87.7958	476.321	1		1962	130.308	488.167	0		2166	18.071	445.786	1
2626	148.703	517.569	0		3481	195.44	446.963	0		1691	116.592	553.771	0		2095	123.051	471.958	0
3162	203.724	497.117	0		2997	216.819	518.47	0		1864	127.591	557.931	0		2612	217.151	493.191	0
2026	121.574	555.59	0		2384	112.868	484.491	0		2106	138.406	557.474	0		1279	26.1534	410	0
3234	201.985	533.726	0		3258	205.736	507.917	0		1802	129.414	560.667	0		1874	74.6135	456.676	0
2973	167.457	511.159	0		2507	94.3794	516.267	0		1982	138.188	640.286	0		1752	82.2396	455.357	0
3403	49.2022	438.473	0		2663	176.39	510.732	0		1529	88.8428	509.333	0		2757	216.421	458.073	0
3259	55.187	464.962	0		1947	104.86	515.543	0		3285	232.758	540.524	0		1895	89.0883	457.778	0
2175	154.85	540.828	0		2183	148.789	478.185	0		1651	84.9666	517.353	0		2701	150.096	435.806	0
2921	191.661	546.176	0		3906	21.6476	424.894	0		1921	143.38	549.857	0		2157	19.0312	486.357	1
2857	194.602	551.2	0		3923	42.9029	420.105	1		1547	79.4072	628.5	0		1224	19.1079	470.889	0
3662	94.6067	479.955	1		3560	107.848	561.479	1		1945	137.528	525.405	0		1872	97.3517	456.833	0
2346	116.903	471.804	0		3116	199.331	482	0		2065	157.415	567.283	0		1332	47.8907	577.143	0
3511	49.0153	489.068	1		2460	138.871	498.721	0		1809	108.655	576.658	0		1079	35.6259	444.263	0
3665	75.8819	500.844	1		3184	190.876	532.831	0		2783	213.144	540.689	0		2462	18.4685	407.525	1
2318	130.451	517.762	0		2638	98.8766	424.95	0		2046	122.816	555.216	0		1820	120.049	544.636	0
2228	120.573	538.902	0		2981	200.427	455.035	0		1807	99.4981	525.469	0		1232	27.8487	430.375	0
3485	148.586	592	1		3267	219.489	506.667	0		2795	21.44	496.169	0		1774	110.553	450.784	0
2638	128.528	503.4	0		2351	131.823	534.478	0		2866	222.388	548.597	0		1291	50.2093	538.833	0
3488	87.5692	488.703	1		1967	91.9764	466.787	0		2006	88.9975	496.806	0		2023	115.973	463.568	0
3342	198.408	467.541	0		2185	101.058	510.256	0		2155	141.763	573.312	0		1796	43.3228	457.692	0
3506	16.4507	416.43	0		4084	19.4572	433.229	0		1519	97.1791	602.591	0		1204	65.6543	524.353	0
2356	143.517	502.808	0		2533	141.886	500.789	0		1657	70.8855	564.429	0		2179	93.474	427.231	0
2086	103.308	470.27	0		2819	193.153	535.292	0		2723	193.465	518.969	0		1487	41.4335	608.833	0
2212	122.052	514.895	0		3103	201.81	537.304	0		2840	15.8125	431.629	0		1590	100.003	480.583	0
1695	104.908	545.926	0		2914	218.241	516.551	0		2763	165.144	503.175	0		1032	27.404	435.138	0
1719	161.666	536.235	0		3346	185.492	520.721	0		3718	242.052	501.418	0		1439	44.9503	596.824	0
3589	43.3177	450.179	1		2814	133.377	465.94	0		1801	121.944	528.6	0		1309	26.5501	462.138	0
3571	71.1641	478.92	1		3823	14.9572	499.67	0		1571	82.9188	523.258	0		2470	157.016	463.281	0
1638	118.605	552	0		4098	243.502	486.236	0		1923	132.214	532.537	0		1493	26.6373	446.611	0
2147	106.15	520.744	0		2933	158.84	499.413	0		1763	114.913	580	0		1440	65.3572	500.962	0
1950	104.463	535.651	0		3686	225.9	530.329	0		3166	78.2631	479.603	1		2077	187.89	497.306	0
1732	97.0793	478.889	0		3360	242.509	577.048	0		2294	138.656	516.979	0		1292	61.1192	467.684	0
2159	114.455	501.75	0		3244	147.103	500.333	0		3023	24.8158	441.933	0		2013	112.958	458.368	0
2036	136.544	527.595	0		2103	106.386	515.026	0		2772	36.3538	531.922	1		2362	140.475	444.04	0
2445	173.698	541.383	0		4054	90.3869	461.065	1		1737	47.0095	519.188	0		1993	159.538	534.929	0
2905	38.9336	536.515	1		1974	75.1582	531.578	0		3041	16.0392	429.694	0		1490	104.724	414.757	0
3270	210.51	486.506	0		2997	218.611	548.434	0		2083	102.037	516.312	0		1559	68.2642	501	0
2704	137.794	533.607	0		2256	115.013	453.769	0		1971	120.833	487.553	0		1586	94.365	445.115	0
2517	214.286	616.364	0		3561	240.434	520.969	0		2541	112.301	465.341	0		1723	96.7153	451.63	0
3730	25.045	424.495	0		2401	142.251	517.131	0		1975	120.493	489	0		1934	17.9714	461.227	1
2955	170.156	568.836	0		2470	162.366	491.23	0		2108	100.907	535.316	0		1622	74.0273	449.04	0
1972	124.63	614.1	0		3413	261.603	521.407	0		3215	37.7608	483.746	1		2201	12.4746	379.804	1
1893	133.274	521.171	0		2322	127.198	541.875	0		2039	109.472	485.224	0		1404	48.7936	437.417	0
2982	147.946	467.785	0		1905	172.368	568.244	0		1742	115.244	482.462	0		2156	105.321	467.388	0
2373	179.293	533.103	0		2590	122.854	520.727	0		3209	202.963	490.167	0		2032	12.9518	357.585	1
2454	85.7061	507.222	1		2338	103.549	465.326	0		2135	106.223	468.378	0		1941	126.325	443.111	0
3406	28.1414	470.75	0		2833	232.08	651.438	0		2854	174.192	484.458	0		1342	51.1735	441.9	0
1789	95.7179	504.757	0		3232	231.196	511.235	0		2806	53.7486	446.349	0		2466	188.465	494.795	0
2277	133.392	537.61	0		2181	134.312	582.109	0		2136	122.326	519.139	0		1594	94.4232	458.3	0
2562	125.815	543.367	0		3464	195.124	512.398	0		2143	150.981	605.458	0		2208	113.767	453.848	0
3271	20.2405	485.847	0		3042	201.764	572.426	0		2548	27.5945	573.896	1		1575	104.873	451.136	0
2164	90.2699	443.6	0		2768	191.349	524.327	0		2596	153.98	601.117	0		1820	121.786	489.306	0
2369	210.887	579.358	0		3564	212.034	538.2	0		1758	139.494	642.512	0		1417	57.6702	431.381	0
1786	99.888	551.176	0		2657	181.55	521.567	0		1553	112.054	649.606	0		1407	36.3148	447.944	0
2316	213.797	566.213	0		2155	102.838	491.528	0		1687	125.284	677.273	0		1520	88.1835	542.538	0
3114	51.99	497.437	0		2165	132.094	575.757	0		1955	88.948	614.205	0		2046	33.6286	465.209	1
2761	182.909	589.21	0		2229	149.069	565.477	0		2061	133.162	591.523	0		1631	85.7852	422.071	0
2108	130.982	544.386	0		2752	203.688	520.365	0		2971	35.8055	554.347	0		1424	48.1003	450.724	0
2451	148.003	505.472	0		2417	159.713	538.136	0		2644	231.353	594.078	0		2072	157.492	511.524	0
2811	185.344	519.864	0		4240	78.3765	452.427	1		1959	115.578	589.354	0		1635	110.194	512.29	0
2994	200.447	494.384	0		3466	206.452	447.72	0		2352	176.666	624.816	0		1333	15.9718	461.793	0
2214	132.209	508.8	0		2083	122.986	495.143	0		1468	89.2577	615.812	0		2166	91.2798	458.229	0
3419	74.6744	481.073	1		3269	196.551	475.862	0		1793	102.49	640.488	0		1604	93.8789	514	0
2985	162.873	528.89	0		2170	146.929	623.722	0		2455	200.634	641.864	0		1380	69.2315	471	0
3117	67.6599	495.845	1		2787	157.957	494.364	0		3375	120.597	583.778	1		1450	98.9292	512.069	0
2456	150.149	576.208	0		2695	155.694	527.333	0		2850	119.87	554.889	0		1104	15.5677	460	0
2118	133.476	599.632	0		3296	255.412	576.222	0		1943	164.916	624.535	0		1188	48.622	544.462	0
2966	53.6249	514.192	0		4125	28.2218	458.761	0		1746	94.9499	585.581	0		2825	44.7063	459.549	0
1887	98.3175	572.146	0		3925	33.8254	453.229	0		2560	17.2856	601.375	0		2306	15.9687	392.472	0
2836	212.711	574.966	0		2623	122.391	529.603	0		1665	354.723	1073.85	0		2025	133.8	435.391	0
3079	59.8084	480.805	1		2079	137.313	527.851	0		1415	95.0353	644.133	0		1424	83.5421	493.033	0
3714	226.885	520.979	0		2462	156.197	552.644	0		2755	165.308	590.277	0		1334	69.5297	536.833	0
2203	118.24	534.911	0		3120	241.302	543.731	0		2436	170.277	581.033	0		1704	92.532	567.207	0
2535	163.229	500.565	0		2091	116.386	490.638	0		2804	231.305	629	0		1625	57.3737	460.036	0
2356	138.274	543.346	0		3303	188.657	499.289	0		1864	101.768	643.154	0		1316	72.7634	495.348	0
2640	208.731	543.871	0		3935	274.732	524.785	0		2453	190.096	582.032	0		1859	145.66	513.944	0
2510	122.212	505.774	0		4041	21.5502	479.6	0		1493	83.9268	746.474	0		2503	110.374	478.091	0
2861	230.393	584.677	0		2612	128.793	529.659	0		1701	71.8659	585.613	0		2228	123.107	522.382	0
3404	19.4569	486.211	0		2075	100.085	540.333	0		2567	22.1225	567.294	0		1808	89.6554	596	0
2902	226.885	537.217	0		4281	104.309	475.118	1		1341	67.4853	674.455	0		1741	13.0361	439.242	0
2552	124.376	489.224	0		3948	190.881	430.558	0		2242	196.952	657.784	0		2205	47.2192	516.205	0
2390	34.4333	484.4	1		3274	154.059	471.215	0		2887	21.9755	537.132	1		2331	15.075	419.018	0
3060	189.158	575.414	0		2140	119.92	535.388	0		1636	121.132	616.125	0		1245	55.0841	533.6	0
3149	200.272	550.392	0		2534	134.437	475.78	0		2763	68.4762	602.89	1		1265	26.7098	407.562	0
2531	153.93	520.695	0		1913	103.118	487.174	0		1587	83.897	567.5	0		1852	11.7109	472.115	0
1907	122.609	596.657	0		2329	106.277	438.065	0		2333	190.345	657.291	0		1717	127.785	569.176	0
3270	223.335	557.05	0		2356	124.727	494.196	0		1521	70.9265	680.722	0		2047	21.4923	431	0
2232	127.305	511.469	0		2376	106.822	509.28	0		2012	150.462	592.918	0		2150	145.09	469.275	0
1862	133.648	609.333	0		3655	83.2719	513.423	1		2639	184.389	593.115	0		1529	70.1243	649.833	0
2797	231.355	552.183	0		2404	141.244	489.255	0		2748	134.766	588.189	0		1864	129.258	521.457	0
3889	191.419	513.648	0		2309	146.574	506.327	0		2329	37.894	578.364	0		2087	112.757	468.906	0
2120	121.478	619.222	0		2489	85.6965	491.543	0		2387	167.225	646.806	0		1726	71.2203	481.045	0
2648	136.946	498.037	0		3369	262.751	498.835	0		1805	160.493	676.867	0		1205	15.7671	470.2	0
2702	162.542	528.283	0		3017	180.394	457.724	0		3069	116.591	668.89	1		1736	114.485	448.194	0
2116	137.303	548.395	0		2878	187.812	501	0		2074	106.957	605.324	0		1607	113.213	520.375	0
2825	161.757	617.019	0		3739	230.384	469.878	0		2667	76.178	688.926	1		1972	130.951	496.432	0
3539	59.1671	450.114	1		2972	161.246	484.471	0		2546	20.6991	612.054	1		1808	120.898	476.3	0
3213	177.121	532.96	0		2377	123.605	464.984	0		2027	104.198	571.838	0		1114	39.3542	469.227	0
2227	135.036	539.727	0		2411	134.843	505.417	0		1658	97.1591	664.846	0		1917	147.58	501.51	0
3581	286.803	548.333	0		2759	198.532	493.878	0		1564	105.416	604	0		1613	77.2319	524.833	0
2609	173.595	510.906	0		3152	175.749	503.469	0		2120	108.707	576.094	0		1659	92.7356	554.852	0
1896	104.767	531.237	0		2150	119.68	496.804	0		2188	132.765	599.255	0		1569	111.376	477.4	0
3156	240.289	469.582	0		2860	179.184	508.864	0		1190	39.8475	706.056	0		1702	117.357	525.387	0
2106	117.779	440.688	0		2394	109.42	480.212	0		3578	36.2161	593.863	1		1566	181.206	494	0
1971	121.971	499.95	0		2329	115.227	482.575	0		1971	131.753	626.057	0		1498	44.5225	415.767	0
2827	76.5028	523.524	1		3851	268.248	449.358	0		3270	141.471	604	0		2218	14.8545	446.72	1
2157	94.3456	462.271	0		2949	194.325	506.719	0		2586	29.1523	533.772	0		1666	149.051	592.895	0
1995	107.844	452.851	0		3430	195.642	463.308	0		2585	211.15	629.746	0		2727	171.849	451.037	0
1941	136.679	509.78	0		2149	110.151	468.98	0		1391	59.6117	704.533	0		1758	108.777	540.676	0
3371	35.2695	441.293	0		2486	171.71	559.792	0		2141	143.323	635.75	0		1476	95.5238	588.28	0
3154	227.532	504.179	0		2144	98.3003	435.586	0		2899	26.2811	532.488	1		1438	81.6795	544.483	0
2926	188.271	538.645	0		2441	140.056	491.2	0		1709	63.3628	677.52	0		1934	126.645	555.875	0
2223	114.391	502.617	0		2788	195.266	516.578	0		2289	181.647	632.688	0		1515	67.081	472.538	0
3651	256.014	537.169	0		3094	165.735	481.447	0		4722	26.7831	529.889	1		1649	59.5608	434.556	0
3019	216.273	544.056	0		2705	130.93	449.857	0		2674	192.254	626.333	0		1538	68.0624	488.111	0
2287	142.059	532.064	0							2877	20.5705	521.742	1		1948	15.4069	425.767	0
2821	214.131	523.789	0							2268	206.626	692.95	0		1409	115.725	618.519	0
1975	133.143	546.143	0							2286	209.788	707.98	0		1590	104.82	544.607	0
2015	101.97	497.692	0							1611	108.158	693.138	0		1296	37.9292	409.636	0
2820	183.668	504.359	0							1498	118.707	644.111	0		1366	40.6541	438.412	0
2491	123.189	544.34	0							1682	125.473	677.471	0		2060	97.6632	482.68	0
2974	81.5194	575.826	1							1933	131.535	570.089	0		2338	183.271	535.935	0
2006	114.029	529.406	0							2098	209.839	609.909	0		2020	19.2489	446.661	0
3363	46.0569	485.25	0							2027	172.741	637.878	0		1325	35.6325	461.167	0
3369	53.9796	499.256	1							2668	222.778	592.889	0		1467	88.341	512.85	0
2030	107.564	508.955	0							1533	136.666	696.679	0		2108	133.105	543.5	0
3160	206.344	512.214	0							3624	82.7539	584.362	1		1416	106.392	599.958	0
1427	63.35	583.8	0							2247	44.1541	594.564	0		1488	98.4531	555.515	0
2231	155.704	543.783	0							2098	206.202	673.673	0		2259	22.9144	411.404	0
3574	84.1273	523.656	1							2062	139.754	632.45	0		1738	99.9816	490.444	0
2822	33.1328	487.116	1							2139	120.399	574.559	0		1219	45.2445	493.476	0
2762	125.145	481.97	0							2402	173.353	560.782	0		1578	115.294	442.774	0
2087	106.114	494.975	0							2588	32.3782	593.75	1		1506	97.9538	546.909	0
2721	165.976	488.887	0							3229	13.3883	554.792	0		1533	74.2785	452.5	0
3062	159.403	540.063	0							1803	137.122	697.321	0		1433	101.576	527.656	0
1625	91.4323	548	0							1759	121.463	574.23	0		1395	15.126	446.222	0
2574	188.112	558.724	0							3137	152.225	585.609	0		2549	154.997	458.545	0
2004	111.169	516.391	0							2159	179.442	596.83	0		1667	55.6119	477.414	0
3387	117.875	499.506	0							3709	278.722	640.583	0		1430	107.889	555.318	0
1855	118.495	545.818	0							4758	25.1004	521.874	1		1341	67.9899	515.913	0
3070	18.2926	447.349	0							2833	217.876	570.922	0		1892	15.0532	461.4	0
3859	42.0628	478.948	0							2582	229.12	611.344	0		1686	92.0295	481.308	0
1814	114.471	562.812	0							1937	152.608	657.175	0		1880	116.151	536.455	0
2804	208.819	481.887	0							2758	243.74	595.011	0		1868	15.7987	468.793	0
1920	120.111	500.19	0							3054	238.191	603.178	0		1172	42.7779	403.381	0
3195	223.274	498.314	0							2129	174.692	611.909	0		2624	21.39	476.222	1
3337	14.2807	442.119	0							2065	164.506	646.531	0		1690	118.529	539.192	0
3552	52.926	481.703	0							2701	121.265	613.25	0		2223	49.0949	476.043	0
1861	145.359	562.579	0							2230	294.429	811.359	0		1822	146.911	495.791	0
2736	187.126	519.444	0							2323	138.498	583.673	0		1314	82.2343	555.68	0
1972	128.925	514.556	0							1791	113.753	625.344	0		2136	17.3199	469.021	1
2055	111.313	524.029	0							2515	87.0187	583.815	1		1812	108.282	487	0
3456	25.9074	459.986	1							1542	89.768	529.333	0		1684	102.771	446.733	0
2922	177.861	513.364	0							1685	126.754	710.32	0		1611	45.057	413.471	0
3645	88.1286	503.745	1							1763	53.6378	549.409	0		1430	40.8235	500.316	0
2306	130.098	541.562	0							2419	170.58	629.348	0		2107	194.605	626.143	0
1941	111.223	621.36	0							2611	174.491	580.736	0		2216	130.163	488.553	0
1990	104.134	484.73	0							2859	202.603	605.282	0		2401	154.25	480.111	0
2603	158.748	520.091	0							1606	75.7007	573.417	0		2217	126.359	501.4	0
4001	83.5058	470.277	1							2606	175.159	593.873	0		2015	128.985	497.227	0
3374	54.3113	506.169	1							1931	129.51	594.525	0		1352	46.7763	463.769	0
2038	121.204	545.356	0							1930	148.163	622.186	0		1795	124.723	522.067	0
2939	212.466	519	0							1574	127.891	647.226	0		1305	49.6508	440.375	0
3680	46.469	460.446	1							2691	141.357	580.678	0		1509	93.0985	492.64	0
2525	186.209	604.396	0							2709	31.3883	549.621	0		1274	26.409	444.462	0
2347	88.9666	497	0							2898	89.3965	584.983	0		1708	107.393	477.375	0
2194	65.618	483.778	0							1928	130.267	589.775	0		1570	69.0424	505.909	0
2590	165.496	531.375	0							1776	108.387	574.575	0		1603	92.9515	509.905	0
3631	49.1472	454.775	1							2054	153.887	613.854	0		1436	60.5451	452.667	0
2121	112.358	492.923	0							2795	202.033	588.544	0		1764	83.4433	443.821	0
3335	57.3838	531.014	1							1595	128.123	581.658	0		1601	91.2434	498.767	0
3444	60.2228	510.874	1							1464	100.072	658.5	0		1552	94.7077	478.63	0
1707	121.692	562.946	0							1514	105.028	621.935	0		2432	170.499	505.7	0
3144	55.7023	495.027	1							2537	237.597	669.4	0		1478	95.6256	472.556	0
3233	218.33	489.133	0							2960	186.52	573.113	0		1564	48.899	464.625	0
2918	210.323	548.013	0							1771	126.898	529.586	0		1570	104.691	475.217	0
2836	189.3	540.466	0							2588	220.678	620.909	0		2059	19.2907	484.742	0
1999	146.312	516.226	0							3627	26.4328	538.667	0		1345	24.1473	536.909	0
1818	94.3847	580.024	0							2076	27.232	1277.75	0		2417	123.749	456.167	0
2341	89.4431	510.34	0							3512	120.84	567.337	1		1611	64.2102	489.333	0
3244	38.6559	430.475	0							2148	158.725	545.173	0		1472	78.7659	605.733	0
3253	20.9862	440.741	0							1540	133.465	643.027	0		1803	78.1293	527.88	0
1560	63.3187	555.708	0							1710	102.436	562.394	0		2362	20.7809	388.951	1
2263	110.884	517.735	0							2832	32.6529	538.984	0		1965	16.9207	434.526	0
2333	120.702	508.477	0							2672	267.961	610.852	0		1321	28.2466	447.353	0
2549	139.387	478.032	0							1495	60.7415	632.857	0		2395	47.3682	428.327	1
2976	171.277	563.537	0							1548	137.807	618.556	0		1974	22.5354	504.387	0
3079	159.054	453.337	0							1648	95.3763	589.2	0		2010	127.744	468.658	0
3223	240.311	497.057	0							2984	31.7845	522.541	1		1313	48.6553	433.56	0
3236	17.0436	445.307	1							1795	106.677	613.185	0		2125	118.276	508.278	0
2136	117.906	492.902	0							2587	157.638	520.145	0		2263	161.44	487.816	0
1763	100.155	507.87	0							2072	107.597	561.533	0		2057	112.335	429.372	0
3047	52.5156	466.371	1							2935	41.5588	521.549	1		2340	9.50635	469.244	0
1978	97.2285	487.889	0							1679	114.35	581.71	0		2483	180.159	443.295	0
1947	115.489	500.081	0							1815	113.147	621.97	0		2186	15.233	395.953	1
3399	100.407	493.598	1							1716	121.402	659.067	0		2476	37.9359	451.719	0
3880	16.4604	474.133	0							1726	116.147	571.5	0		1091	19.2661	480.5	0
3832	23.774	480.538	0							2677	186.635	545.238	0		1320	30.7736	424.529	0
3285	135.884	659.816	1							1810	133.216	608.393	0		1967	57.9021	442.818	0
3217	99.8312	538.136	1							2355	154.852	568.5	0		1857	128.027	517.241	0
2851	226.022	566.098	0							2157	188.225	580.83	0		1257	36.2993	502.267	0
2029	129.199	548.3	0							1836	119.342	559.533	0		1732	84.1528	407.6	0
2753	214.381	567.731	0							1830	66.1287	628.636	0		2076	120.574	507.576	0
1831	95.2379	551.242	0							2398	150.794	525.424	0		1538	20.0282	447.208	0
2638	175.265	518.484	0							2007	174.623	574.875	0		1990	114.74	430.667	0
2352	163.756	571.932	0							2105	189.813	647.688	0		1728	94.8576	475.04	0
2271	161.219	561.703	0							2064	70.853	534.029	0		1863	107.187	492.214	0
2091	147.083	530.6	0							2599	174.772	530	0		3082	221.297	479.383	0
2084	125.234	548.791	0							1921	103.171	487.972	0		2240	23.6412	485.085	0
2074	115.546	557.692	0												1264	14.0994	376.609	0
1929	119.945	543.267	0												2184	18.7762	467.174	0
2250	87.3885	508.289	0												1314	27.423	459.75	0
2817	248.173	554.419	0												1387	52.0953	453.56	0
1969	129.829	531.886	0												2167	13.5881	443.895	0
1911	127.714	565.029	0												1170	17.7615	388.417	0
2073	115.214	532.25	1												1421	85.6048	516.519	0
1878	91.5417	496.897	0												2081	24.3899	525.609	0
1978	94.6512	506.455	0												1529	49.5718	530.222	0
2982	22.6083	495.746	1												2071	158.328	487.674	0
3253	90.425	524.549	1												1858	165.93	577.128	0
1569	99.5634	494.804	0												2024	136.89	466	0
2731	207.989	524.493	0												1444	74.1458	466.615	0
3304	67.2434	516.375	1												1308	60.4042	504.207	0
3245	193.065	514.55	0												1102	51.3592	525.182	0
2325	146.157	507.582	0												1735	127.797	555.621	0
2501	155.611	518.071	0												1927	117.72	510.55	0
3014	215.05	506.588	0												1902	162.123	520.938	0
2022	132.546	567	0												1347	73.0971	478.889	0
2901	198.86	488.316	0												1147	67.4292	519.133	0
3280	250.327	547.702	0												2153	21.5152	458.214	0
1801	84.0331	509.481	0												1952	157.146	527.043	0
2345	130.315	493.633	0												1372	25.151	590.5	0
3727	77.1124	505.851	1												2066	136.249	505.537	0
1817	116.83	554	0												1776	141.106	501.788	0
2740	127.805	521.149	0												2296	22.7603	433.073	0
3213	21.7319	473.345	1												1649	91.9742	489.517	0
2297	138.024	488.827	0												1467	76.2889	473.583	0
2773	165.845	539.794	0												1403	35.9152	466.583	0
2802	162.037	492.843	0												2288	22.6595	459.76	0
1743	81.2192	556.194	0												1861	149.176	513.442	0
2966	100.391	548.23	1												1538	80.6603	493.917	0
3554	180.576	530.518	0												2350	211.037	586.488	0
1929	96.8197	548.306	0												1436	91.01	530.333	0
3454	202.388	465.795	0												1977	25.3415	477.243	0
2665	188.552	522.246	0												2262	159.437	502.692	0
3479	157.576	458.101	0												2137	148.484	490.455	0
2865	209.649	557.463	0												1861	138.974	563.816	0
2545	168.327	502.25	0												1926	144.555	500.784	0
1740	138.469	578.906	0												2210	53.3446	520.875	0
2026	107.795	510.523	0												1754	140.923	512.5	0
2310	168.112	542.378	0												2191	17.4986	462.018	0
2155	137.398	475.234	0												2104	124.525	518.857	0
2337	160.409	559.98	0												1698	130.779	472.108	0
2750	153.371	495.545	0												1941	163.143	548.98	0
3343	190.008	489.889	0												2747	192.359	443.042	0
2793	216.527	543.302	0												2492	222.83	516.873	0
3172	130.948	443.241	0												1241	70.7404	432.895	0
2221	146.503	531.783	0												2082	157.647	552.75	0
3516	28.0468	444.025	1												1965	20.0922	448.633	0
3059	57.8816	531.261	1												1432	112.457	496.553	0
3477	24.8472	421.146	0												1454	23.306	449.522	0
3256	43.1785	501.616	0												1319	21.3102	458.136	0
2266	140.945	521.382	0												989	13.6021	445.273	0
2813	205.046	548.444	0												1678	59.2519	450.871	0
2083	131.913	553.114	0												2216	178.168	599.52	0
2217	118.114	503.118	0												2278	138.7	520.712	0
3563	182.041	512.103	0												1913	144.196	463.42	0
2200	139.667	569.56	0												1320	49.069	519.696	0
2709	185.475	482.806	0												1984	166.901	616.921	0
2209	148.033	505.213	0												2028	131.442	520.108	0
3240	25.7407	467.744	0												2136	11.8346	467.419	0
3050	202.092	545.63	0												1735	124.914	570.2	0
3454	44.247	450.795	0												1597	119.363	577.238	0
1978	93.9891	524.833	0												1156	16.968	469.5	0
3291	34.7138	452.506	0												1817	100.807	494.75	0
2181	110.135	510.182	0												2174	209.278	530.732	0
2283	107.381	482.059	0												1170	22.5578	434.3	0
2966	188.646	472.703	0												1557	113.755	464.214	0
3533	161.218	485.622	0												1779	168.001	659	0
2189	116.466	577	0												1380	82.5202	492.44	0
3212	68.9106	422.419	0												2037	137.143	498.02	0
2833	220.267	578.587	0												1587	74.5251	516.522	0
3452	67.2826	477.833	1												1559	21.393	376.692	0
3220	190.369	465.788	0												1089	13.8972	354.25	0
3570	30.3747	453.679	0												1769	126.715	484.349	0
2429	197.522	543.045	0												1990	14.0766	459.268	0
2175	112.603	494.946	0												1652	125.556	435.8	0
1834	84.8396	560.4	0												1377	23.3023	448.217	0
2181	140.74	501.083	0												1673	90.4036	505.565	0
2200	143.313	538.475	0												1733	118.08	527.24	0
1787	101.654	554.758	0												1703	84.9419	488.175	0
2788	178.736	499.086	0												1227	15.0143	542.5	0
2263	115.876	485.196	0												2623	63.4948	484.985	0
2938	211.195	518.18	0												2029	28.954	463.357	0
2098	126.298	505.463	0												1305	47.0634	482.476	0
2059	81.5007	441.27	0												2012	127.939	471.929	0
2006	129.434	539.717	0												2613	195.544	496.033	0
															1313	52.8109	553.286	0
															2113	121.882	485.816	0
															2349	58.8612	504.08	0
															1208	67.6513	494.812	0
															1819	101.588	462.487	0
															1948	14.1186	426.091	0
															2332	16.9237	416.021	0
															1904	186.446	516.529	0
															1374	77.6602	501.222	0
															1304	66.1223	529.55	0
															2233	135.21	476.788	0
															1986	161.674	507.382	0
															1950	12.7087	448.975	0
															1451	76.5348	451.643	0
															1805	13.0223	436.595	0
															1598	116.656	491.107	0
															1597	73.6948	459.2	0
															1758	91.4298	469.633	0
															2975	66.3954	438.547	0
															1647	59.7844	435.111	0
															1733	80.7412	470.069	0
															1811	111.128	485.971	0
															1553	69.3323	497.846	0
															1730	89.328	483.571	0
															2421	131.299	492.94	0
															1503	98.1084	467.848	0
															2337	159.796	508.723	0
															1787	119.81	492.107	0
															1721	123.943	483.031	0
															2211	138.017	469.674	0
															1998	150.338	472.378	0
															1964	153.907	509.324	0
															2366	184.015	472.123	0
															2010	144.287	552.038	0
															1841	94.1951	432	0
															1481	91.2224	455.806	0
															1343	57.5663	425.895	0
															1292	24.0794	535.727	0
															1232	50.4783	490.81	0
															1747	117.58	527.138	0
															1827	11.9686	460.806	0
															1254	18.7617	549.5	0
															1866	148.238	586.818	0
															1522	88.2294	523.7	0
															1555	102.04	452.733	0
															1963	136.03	487.806	0
															975	14.6954	463.429	0
															1513	88.496	482.462	0
															1347	20.1089	491.353	0
															1252	57.7557	501.294	0
															2100	34.0924	465.026	0
															1761	12.7025	432.469	0
															2386	48.9573	503.667	0
															1060	24.0794	462.35	0
															1113	16.0069	462.706	0
															2310	28.5286	461.315	0
															2316	154.833	473.527	0
															1896	96.6329	480.667	0
															2575	206.332	539.842	0
															3210	169.855	483.898	0
															2278	14.8907	498.695	0
															1397	92.2963	527.846	0
															1377	79.9772	534.818	0
															2740	125.588	469.982	0
															1859	140.518	570.469	0
															1508	72.607	498.5	0
															1928	137.269	503.405	0
															1470	68.3958	481.435	0
															1772	185.9	611.793	0
															1829	129.493	513.107	0
															1476	76.4153	482.583	0
															1320	69.5672	438.923	0
															1487	26.4083	445.111	0
															1337	44.7764	490.421	0
															1803	85.5817	445.676	0
															1846	108.161	500.839	0
															1675	88.9262	495.81	0
															1278	13.9127	433.81	0
															1281	15.5989	429.643	0
															1860	107.082	460.622	0
															3418	324.722	511.864	0
															2388	145.655	519.975	0
															1535	123.026	643.393	0
															1611	100.936	497.333	0
															2037	116.924	478.357	0
															1982	11.5688	445.6	0
															2429	17.3445	426.912	1
															1556	116.845	728.038	0
															2249	140.583	452.082	0
															1398	104.538	498.375	0
															2140	24.8983	451.932	0
															2263	15.3955	457.578	0
															2414	44.6768	429.98	1
															1508	103.31	460.324	0
															1993	29.6643	469.174	0
															1850	91.2847	454.562	0
															1594	85.8502	495.458	0
															2442	11.5358	469.78	0
															2271	25.1977	454.78	0
															1860	109.04	502.176	0
															1826	32.0965	478.6	0
															1351	63.6134	442.773	0
															1295	35.2736	478.071	0
															1369	53.8395	409.097	0
															1693	86.6026	455.4	0
															1973	92.3078	422.59	0
															1528	12.7424	396.5	0
															1419	48.6546	496.75	0
															1841	142.972	501.88	0
															1482	63.1283	460.667	0
															1488	70.9822	450.654	0
															2080	12.4616	434.289	1
															2317	155.114	443.909	0
															1765	91.5663	480.414	0
															2637	32.574	430.375	1
															1721	115.33	482.182	0
															2656	242.629	575.146	0
															1333	87.5934	550.269	0
															2752	63.9002	479.242	1
															1302	60.5584	509.235	0
															1542	119.828	534.355	0
															1276	53.2463	646.818	0
															1512	65.2674	511.688	0
															2220	12.9789	381.388	0
															1340	94.3179	542.353	0
															2341	14.7169	451.535	0
															1349	70.3031	593.562	0
															2059	18.2265	430.821	1
															1267	13.386	430.941	0
															1252	8.71079	413.9	0
															1469	89.7736	558.333	0

## Sheet: Figure 3
Figure 3
JP426_25C			JP426_30C_1h45min
Size	Cdc13-sfGFP concentration	Septated?		Size	Cdc13-sfGFP concentration	Septated?
2922	69.0919	FALSE		3918	165.964	FALSE
3598	128.011	FALSE		5412	252.651	FALSE
3895	143.527	FALSE		4558	205.433	FALSE
2961	91.2341	FALSE		6842	299.061	FALSE
5596	33.9524	TRUE		7222	283.609	FALSE
4840	93.6591	FALSE		4568	180.047	FALSE
3438	138.625	FALSE		4335	180.928	FALSE
3636	89.1924	FALSE		4259	200.799	FALSE
3508	130.35	FALSE		4440	203.763	FALSE
2992	54.8445	FALSE		4103	202.709	FALSE
3437	121.696	FALSE		4528	224.739	FALSE
4533	35.3076	TRUE		4380	175.515	FALSE
2774	87.9035	FALSE		4482	238.582	FALSE
5400	113.301	FALSE		7229	307.457	FALSE
4856	222.785	FALSE		4828	226.707	FALSE
4959	7.60405	TRUE		6138	267.686	FALSE
3796	145.807	FALSE		3253	77.4033	FALSE
4458	159.329	FALSE		5775	297.842	FALSE
4092	179.313	FALSE		2774	75.4305	FALSE
3184	117.595	FALSE		4401	229.79	FALSE
3433	77.7104	FALSE		4902	235.904	FALSE
3116	80.5557	FALSE		6792	298.805	FALSE
5688	6.15639	FALSE		6995	262.134	FALSE
3579	145.427	FALSE		3917	170.879	FALSE
3826	167.144	FALSE		5621	226.217	FALSE
4003	129.087	FALSE		6366	302.754	FALSE
3944	100.069	FALSE		4932	256.86	FALSE
2783	45.0268	FALSE		6508	328.799	FALSE
3241	121.161	FALSE		4335	214.123	FALSE
3587	124.728	FALSE		5082	238.518	FALSE
5043	69.133	TRUE		5839	215.618	FALSE
5544	7.59555	FALSE		3884	151.936	FALSE
4694	82.5239	FALSE		3241	74.7871	FALSE
5304	10.1034	FALSE		3598	91.3678	FALSE
4298	145.082	FALSE		5217	238.552	FALSE
4093	162.079	FALSE		5315	237.01	FALSE
4851	148.736	FALSE		3548	106.397	FALSE
3032	44.7814	FALSE		3424	135.067	FALSE
3259	86.5857	FALSE		3575	98.1495	FALSE
3194	91.629	FALSE		4988	204.243	FALSE
3533	130.006	FALSE		3244	103.728	FALSE
3732	129.494	FALSE		4494	222.709	FALSE
4254	167.471	FALSE		4467	192.468	FALSE
2923	67.3074	FALSE		3408	80.1008	FALSE
2863	57.305	FALSE		5426	238.548	FALSE
3726	91.0551	FALSE		4093	172.629	FALSE
4842	180.108	FALSE		4832	209.251	FALSE
6028	46.547	TRUE		3657	145.511	FALSE
3404	103.373	FALSE		4058	157.505	FALSE
3716	157.475	FALSE		3524	167.002	FALSE
2898	56.6827	FALSE		7407	313.442	FALSE
4803	184.509	FALSE		4053	184.886	FALSE
4088	129.806	FALSE		5180	241.73	FALSE
2922	48.5141	FALSE		4130	211.188	FALSE
5114	38.9379	TRUE		6023	265.029	FALSE
3863	128.986	FALSE		4682	268.184	FALSE
3802	110.658	FALSE		3834	225.602	FALSE
3589	87.8805	FALSE		3516	168.233	FALSE
4190	122.181	FALSE		3988	167.016	FALSE
3889	147.026	FALSE		6388	248.012	FALSE
5075	49.6912	TRUE		3291	182.303	FALSE
3759	123.755	FALSE		4530	227.603	FALSE
3524	111.801	FALSE		3332	136.818	FALSE
3561	79.9776	FALSE		3260	132.24	FALSE
3176	43.675	FALSE		3066	78.8306	FALSE
2973	55.2712	FALSE		5172	228.946	FALSE
3369	117.442	FALSE		4631	212.351	FALSE
4876	176.303	FALSE		3535	107.331	FALSE
4324	144.423	FALSE		4351	230.22	FALSE
3884	125.338	FALSE		4484	191.991	FALSE
5171	40.407	TRUE		5744	292.707	FALSE
5618	43.2907	TRUE		3146	74.5982	FALSE
3853	146.975	FALSE		6266	295.144	FALSE
5391	121.371	FALSE		3910	161.924	FALSE
2691	74.7753	FALSE		5311	199.663	FALSE
3067	67.6204	FALSE		5169	175.628	FALSE
4788	170.898	FALSE		6067	257.682	FALSE
2600	76.0101	FALSE		5844	251.424	FALSE
4371	173.28	FALSE		4048	161.086	FALSE
3246	82.3065	FALSE		2678	59.4607	FALSE
5307	47.3999	TRUE		5303	235.192	FALSE
5444	31.612	TRUE		5573	221.213	FALSE
3004	55.8614	FALSE		2833	111.046	FALSE
3097	49.5125	FALSE		5581	246.314	FALSE
5135	44.0584	TRUE		5262	260.342	FALSE
3051	64.1566	FALSE		3481	176.068	FALSE
3532	96.1764	FALSE		5343	266.152	FALSE
3233	68.0618	FALSE		4354	164.952	FALSE
3225	91.9748	FALSE		5920	282.818	FALSE
5083	198.511	FALSE		6393	278.914	FALSE
2854	52.2383	FALSE		4806	212.458	FALSE
3692	106.817	FALSE		6647	287.981	FALSE
2430	62.7557	FALSE		3716	170.936	FALSE
2792	58.6045	FALSE		3866	209.36	FALSE
5161	16.4007	TRUE		4774	248.406	FALSE
4761	20.3627	TRUE		3587	137.859	FALSE
4819	152.809	FALSE		3948	152.18	FALSE
5583	169.993	FALSE		4356	207.464	FALSE
3542	132.862	FALSE		4456	211.573	FALSE
4980	7.87604	FALSE		3128	76.1785	FALSE
4420	169.454	FALSE		4111	158.623	FALSE
5502	172.424	FALSE		4874	210.365	TRUE
4528	153.072	FALSE		3865	151.887	FALSE
3598	112.594	FALSE		7099	257.612	FALSE
3041	63.5701	FALSE		4436	194.39	FALSE
2526	62.8453	FALSE		3238	106.056	FALSE
4071	124.392	FALSE		2860	100.525	FALSE
4220	122.54	FALSE		3264	81.1119	FALSE
3383	85.8051	FALSE		3778	159.089	FALSE
5569	11.2706	TRUE		3492	125.433	FALSE
4508	173.297	FALSE		5745	227.659	FALSE
4634	187.356	FALSE		5509	224.067	FALSE
2616	58.106	FALSE		3675	190.164	FALSE
4436	178.712	FALSE		5179	218.43	FALSE
2973	72.4216	FALSE		5282	258.766	FALSE
4852	168.084	FALSE		3801	178.606	FALSE
3224	96.1691	FALSE		4343	186.107	FALSE
3563	110.772	FALSE		3471	125.402	FALSE
3105	105.444	FALSE		4973	234.855	FALSE
3001	85.1209	FALSE		3686	172.988	FALSE
3928	108.213	FALSE		2854	91.9518	FALSE
3867	145.249	FALSE		4928	215.544	FALSE
2803	76.3921	FALSE		4824	178.347	FALSE
2778	68.1063	FALSE		4588	223.285	FALSE
3352	99.2086	FALSE		3514	145.144	FALSE
2905	90.9529	FALSE		3304	121.127	FALSE
4827	159.755	FALSE		4957	235.26	FALSE
3282	93.3137	FALSE		2673	49.8815	FALSE
3181	77.6994	FALSE		3012	89.2773	FALSE
3304	102.067	FALSE		5686	252.249	FALSE
4982	181.805	FALSE		5820	251.735	FALSE
5616	7.74043	FALSE		3881	161.1	FALSE
3778	117.981	FALSE		4369	174.513	FALSE
2889	80.9139	FALSE		6363	229.472	FALSE
4591	161.365	FALSE		3833	177.352	FALSE
4760	159.74	FALSE		3934	167.56	FALSE
4540	34.5062	TRUE		4891	249.195	FALSE
3807	121.947	FALSE		7620	280.368	FALSE
2583	74.0389	FALSE		4672	202.365	FALSE
2665	46.0005	FALSE		5050	243.533	FALSE
3097	112.981	FALSE		3338	20.1108	FALSE
3276	82.5857	FALSE		6492	265.419	FALSE
4120	133.632	FALSE		4943	218.652	FALSE
5083	8.50788	TRUE		4786	183.216	FALSE
5297	116.839	FALSE		4884	203.191	FALSE
6584	51.499	TRUE		3858	170.924	FALSE
4005	161.038	FALSE		5017	227.795	FALSE
4065	117.53	FALSE		5520	192.794	FALSE
5180	13.8352	TRUE		6163	309.292	FALSE
4897	163.107	FALSE		6237	263.093	FALSE
5336	17.9256	TRUE		5888	262.326	FALSE
2721	50.9493	FALSE		5568	264.348	FALSE
4883	155.606	FALSE		5748	239.149	FALSE
4626	155.435	FALSE		4813	211.514	FALSE
3247	86.0319	FALSE		3842	164.6	FALSE
5220	164.98	FALSE		4923	247.526	FALSE
3081	88.9098	FALSE		6238	239.115	FALSE
3344	84.4585	FALSE		4268	142.883	FALSE
4516	180.024	FALSE		5806	246.386	FALSE
4024	148.383	FALSE		3752	119.509	FALSE
2851	54.9697	FALSE		3328	71.7663	FALSE
3628	140.854	FALSE		5941	211.567	FALSE
3571	121.994	FALSE		4209	146.861	FALSE
2963	70.5979	FALSE		3728	178.345	FALSE
4866	30.2653	TRUE		4308	209.145	FALSE
5696	24.5771	TRUE		3944	152.593	FALSE
3800	140.989	FALSE		3771	129.163	FALSE
4724	7.94468	FALSE		4087	214.444	FALSE
4547	152.249	FALSE		6720	306.59	FALSE
4151	122.986	FALSE		3064	84.0254	FALSE
4928	27.2408	TRUE		5706	270.272	FALSE
3496	118.672	FALSE		2796	58.1252	FALSE
4302	172.622	FALSE		3511	135.593	FALSE
3015	65.6992	FALSE		5399	223.483	FALSE
4360	143.089	FALSE		6198	272.536	FALSE
5517	18.1575	TRUE		3643	123.806	FALSE
5305	201.834	FALSE		3729	90.8814	FALSE
3878	131.05	FALSE		4383	190.343	FALSE
2661	40.9146	FALSE		3328	102.069	FALSE
5368	8.18742	FALSE		6031	243.318	FALSE
2762	92.7479	FALSE		5074	206.09	FALSE
4062	157.477	FALSE		3403	141.225	FALSE
3463	101.518	FALSE		3508	127.767	FALSE
3448	79.8768	FALSE		5348	269.171	FALSE
2516	49.4248	FALSE		5538	214.598	TRUE
4056	103.854	FALSE		5077	251.203	FALSE
3810	104.944	FALSE		5434	258.825	FALSE
3179	83.3707	FALSE		4747	203.979	FALSE
3597	89.043	FALSE		4624	182.253	FALSE
3509	123.263	FALSE		3528	138.616	FALSE
5261	101.165	FALSE		4464	205.161	FALSE
4271	131.407	FALSE		6201	287.442	FALSE
3998	148.154	FALSE		4450	182.924	FALSE
4408	147.796	FALSE		5329	193.918	FALSE
4570	157.376	FALSE		4339	188.523	FALSE
2883	74.719	FALSE		2765	101.531	FALSE
5627	32.2044	TRUE		5014	235.92	FALSE
3311	71.3472	FALSE		5357	208.937	FALSE
3714	138.832	FALSE		6230	261.985	FALSE
3683	114.772	FALSE		3756	77.4975	FALSE
3644	117.075	FALSE		4255	181.677	FALSE
4726	149.406	FALSE		2885	73.0698	FALSE
3786	114.763	FALSE		6794	283.227	FALSE
4628	195.634	FALSE		4129	188.59	FALSE
3315	101.395	FALSE		4184	156.462	FALSE
4063	111.411	FALSE		3821	149.354	FALSE
3299	91.1492	FALSE		6655	334.663	FALSE
3800	93.8574	FALSE		3451	70.641	FALSE
3660	106.112	FALSE		4170	172.356	FALSE
4249	163.925	FALSE		5724	252.391	FALSE
4771	170.072	FALSE		4747	220.675	FALSE
3697	89.053	FALSE		5853	245.865	FALSE
3708	84.738	FALSE		4502	209.996	FALSE
3128	67.2524	FALSE		3234	87.1842	FALSE
3865	161.481	FALSE		4071	150.743	FALSE
5743	39.4566	TRUE		6199	302.934	FALSE
4077	111.666	FALSE		4607	221.047	FALSE
3761	79.4658	FALSE		4572	193.652	FALSE
5702	39.0425	TRUE		4017	145.244	FALSE
3395	78.8975	FALSE		5691	181.857	FALSE
4652	189.09	FALSE		4669	175.035	FALSE
5158	96.8725	FALSE		4601	176.705	FALSE
6842	42.5189	TRUE		4479	217.001	FALSE
4422	172.639	FALSE		4026	195.008	FALSE
5382	7.61191	FALSE		5447	246.57	FALSE
5632	8.17312	FALSE		5471	243.801	FALSE
3693	136.526	FALSE		4501	206.748	FALSE
4917	168.561	FALSE		7154	287.311	FALSE
3706	134.256	FALSE		4002	198.65	FALSE
3311	134.696	FALSE		5734	253.994	FALSE
2592	46.4901	FALSE		2721	58.9937	FALSE
2488	47.8775	FALSE		4251	184.928	FALSE
3825	110.559	FALSE		6932	257.968	FALSE
6108	9.32843	FALSE		5932	240.637	FALSE
3865	121.289	FALSE		3971	162.776	FALSE
3362	106.893	FALSE		5073	210.84	FALSE
3102	99.4423	FALSE		5045	194.489	FALSE
5444	148.201	FALSE		6623	48.6215	TRUE
6221	12.433	TRUE		2862	67.9376	FALSE
2672	43.0293	FALSE		4082	137.226	FALSE
5444	7.35402	TRUE		6057	244.984	FALSE
3178	71.5854	FALSE		4800	250.047	FALSE
4527	177.411	FALSE		3605	99.7521	FALSE
5787	45.7703	TRUE		3937	130.785	FALSE
3205	85.9326	FALSE		3210	81.8419	FALSE
4360	173.476	FALSE		4175	180.51	FALSE
2969	90.8336	FALSE		7135	281.542	FALSE
2745	50.5416	FALSE		4866	180.258	FALSE
4006	145.21	FALSE		4798	181.204	FALSE
3049	45.6808	FALSE		3832	148.088	FALSE
6153	7.43395	FALSE		5183	238.238	FALSE
4252	146.512	FALSE		3793	80.6613	FALSE
2664	49.1274	FALSE		4769	208.889	FALSE
3836	133.377	FALSE		4619	193.061	FALSE
4975	177.666	FALSE		5235	227.238	FALSE
3121	76.2686	FALSE		5648	242.967	FALSE
2473	44.795	FALSE		5072	203.437	FALSE
3189	58.771	FALSE		3401	84.1948	FALSE
2920	76.3372	FALSE		5782	230.646	FALSE
5011	165.488	FALSE		3992	141.439	FALSE
3324	114.95	FALSE		3904	126.03	FALSE
5225	109.229	FALSE		4711	223.021	FALSE
3894	99.5825	FALSE		6802	277.565	FALSE
3767	149.571	FALSE		3272	94.9637	FALSE
3140	91.4026	FALSE		3652	141.877	FALSE
5994	40.897	TRUE		3380	78.674	FALSE
3452	118.31	FALSE		4400	153.255	FALSE
3553	92.2589	FALSE		4537	165.871	FALSE
5487	147.791	FALSE		3762	152.491	FALSE
4780	35.7048	TRUE		5744	241.248	FALSE
5111	132.554	FALSE		5466	225.1	FALSE
3517	142.107	FALSE		3230	74.9272	FALSE
3850	89.3713	FALSE		4962	219.127	FALSE
4840	157.193	FALSE		5646	253.375	FALSE
3071	54.4865	FALSE		4397	211.704	FALSE
3291	63.0994	FALSE		4582	143.904	FALSE
4614	166.612	FALSE		5556	210.084	FALSE
4787	19.7342	TRUE		3305	81.7473	FALSE
4757	6.18012	TRUE		4076	160.012	FALSE
3257	65.8324	FALSE		6372	275.483	FALSE
3368	74.4714	FALSE		6055	262.356	FALSE
3025	69.3078	FALSE		6241	277.764	FALSE
5970	7.55066	FALSE		3513	118.811	FALSE
3858	142.577	FALSE		5261	186.151	FALSE
4765	214.96	FALSE		4682	164.731	FALSE
6084	37.2414	TRUE		6760	236.007	FALSE
3799	83.9561	FALSE		5732	195.559	FALSE
3545	90.9056	FALSE		4921	192.303	FALSE
4661	195.61	FALSE		6314	250.003	FALSE
5835	7.69995	FALSE		6037	292.154	FALSE
4563	144.32	FALSE		7212	277.923	FALSE
4715	137.358	FALSE		5531	226.155	FALSE
5479	12.5433	TRUE		5238	230.444	FALSE
3835	118.551	FALSE		5801	227.295	FALSE
3388	82.5216	FALSE		4019	145.905	FALSE
2859	61.4371	FALSE		5032	207.888	FALSE
3948	114.528	FALSE		3849	122.717	FALSE
2966	48.9052	FALSE		4154	139.7	FALSE
3451	110.287	FALSE		4767	226.208	FALSE
3695	116.323	FALSE		3221	91.8191	FALSE
4779	94.06	FALSE		7166	287.597	FALSE
3491	105.447	FALSE		7773	283.99	FALSE
3533	57.3836	FALSE		3996	111.955	FALSE
4728	5.89565	FALSE		5669	236.891	FALSE
3334	113.668	FALSE		3426	106.331	FALSE
2786	55.2943	FALSE		5694	204.142	FALSE
4556	158.523	FALSE		3496	117.031	FALSE
3160	78.4795	FALSE		4058	137.695	FALSE
2678	52.3517	FALSE		5919	222.266	FALSE
4249	159.419	FALSE		2790	76.6876	FALSE
2991	73.6477	FALSE		3475	86.1779	FALSE
3730	95.1272	FALSE		3644	119.461	FALSE
3868	119.092	FALSE		3451	107.078	FALSE
4481	23.4959	TRUE		4270	142.144	FALSE
2615	46.8042	FALSE		4192	162.804	FALSE
4361	141.859	FALSE		7159	258.278	FALSE
2905	63.2503	FALSE		4920	207.304	FALSE
5272	8.5539	TRUE		5154	216.034	FALSE
2441	60.3511	FALSE		2904	94.9801	FALSE
4724	166.4	FALSE		7350	314.854	FALSE
6113	21.8643	TRUE		4698	190.001	FALSE
3813	134.617	FALSE		3156	119.348	FALSE
4292	151.211	FALSE		4091	147.371	FALSE
4810	14.7942	TRUE		6896	250.43	FALSE
2750	81.0671	FALSE		5561	218.979	FALSE
2932	54.9459	FALSE		3187	55.6031	FALSE
3665	106.846	FALSE		6593	219.416	FALSE
3571	89.5147	FALSE		5214	178.315	FALSE
3799	134.767	FALSE		5554	223.881	FALSE
7564	5.94371	FALSE		3233	60.0816	FALSE
5716	152.277	FALSE		3546	135.042	FALSE
3254	88.9603	FALSE		6502	300.815	TRUE
4179	173.489	FALSE		2756	71.291	FALSE
3773	152.012	FALSE		3946	182.484	FALSE
5141	6.06893	FALSE		7063	264.27	FALSE
5270	12.6651	TRUE		4022	133.511	FALSE
3400	97.183	FALSE		3406	97.8855	FALSE
2984	50.4362	FALSE		6644	262.12	FALSE
4606	176.113	FALSE		6699	306.209	FALSE
5335	31.2965	TRUE		3545	137.119	FALSE
4932	26.4401	TRUE		5093	250.533	FALSE
3080	29.5038	FALSE		4277	170.57	FALSE
3953	164.478	FALSE		3915	135.084	FALSE
3747	123.158	FALSE		3943	143.02	FALSE
4928	165.709	FALSE		4129	165.013	FALSE
5330	6.03734	FALSE		4311	179.833	FALSE
4206	148.999	FALSE		5553	249.711	FALSE
3101	75.2	FALSE		6401	280.945	FALSE
3759	113.483	FALSE		5328	218.301	FALSE
3576	114.904	FALSE		4767	237.247	FALSE
4064	98.3281	FALSE		5313	243.913	FALSE
3171	101.993	FALSE		6847	235.387	FALSE
4521	168.39	FALSE		4466	178.005	FALSE
4194	20.8825	TRUE		4179	178.489	FALSE
6046	38.854	TRUE		7191	279.889	FALSE
4399	146.398	FALSE		6646	291.591	FALSE
3309	70.1857	FALSE		3784	150.486	FALSE
3940	118.522	FALSE		6273	266.032	FALSE
3948	137.239	FALSE		4597	213.697	FALSE
5301	162.377	FALSE		4834	180.252	FALSE
3924	113.117	FALSE		3540	134.884	FALSE
3013	63.2077	FALSE		4066	197.347	FALSE
3530	91.5003	FALSE		4439	173.826	FALSE
3058	88.8468	FALSE		4457	164.338	FALSE
3558	127.027	FALSE		6721	299.091	FALSE
2673	49.2799	FALSE		4161	166.077	FALSE
3829	124.145	FALSE		4747	135.44	FALSE
3939	112.478	FALSE		4644	186.866	FALSE
3063	77.6537	FALSE		4116	179.389	FALSE
3348	121.013	FALSE		5918	240.64	FALSE
3191	78.7323	FALSE		4736	176.973	FALSE
2673	58.0983	FALSE		3291	131.617	FALSE
3580	103.489	FALSE		5655	206.623	FALSE
5081	165.017	FALSE		6559	244.825	FALSE
3052	76.2067	FALSE		5922	215.539	FALSE
4230	127.477	FALSE		7123	278.864	FALSE
4397	152.136	FALSE		7674	275.498	FALSE
3743	156.65	FALSE		4587	155.27	FALSE
3371	63.4068	FALSE		3746	130.118	FALSE
3016	37.9341	FALSE		5485	228.821	FALSE
3383	49.3246	FALSE		5970	228.949	FALSE
5487	6.86898	TRUE		6184	237.98	FALSE
4680	10.054	FALSE		4538	164.247	FALSE
5567	186.526	FALSE		4997	190.986	FALSE
3445	105.355	FALSE		6558	223.919	FALSE
3056	83.2005	FALSE		4223	134.347	FALSE
3560	85.422	FALSE		4319	163.769	FALSE
3031	75.3017	FALSE		2819	59.0992	FALSE
4269	123.036	FALSE		5355	212.758	FALSE
4580	33.6129	TRUE		5897	234.165	FALSE
3057	49.8233	FALSE		2923	59.6289	FALSE
3893	121.859	FALSE		3820	145.141	FALSE
5041	155.103	FALSE		3622	110.1	FALSE
5144	107.096	FALSE		4028	144.189	FALSE
3379	98.026	FALSE		3904	154.497	FALSE
3838	133.528	FALSE		6115	231.769	FALSE
3060	40.6561	FALSE		5163	184.762	FALSE
4154	113.545	FALSE		3329	110.863	FALSE
5302	144.782	FALSE		4765	211.382	FALSE
4828	161.001	FALSE		4803	184.407	FALSE
3065	50.3493	FALSE		3620	93.5825	FALSE
3889	119.624	FALSE		4393	173.604	FALSE
3515	128.037	FALSE		4317	162.621	FALSE
4130	132.388	FALSE		4118	132.923	FALSE
3224	91.0342	FALSE		7038	236.394	FALSE
3954	119.689	FALSE		4342	191.66	FALSE
4540	144.885	FALSE		4944	205.816	FALSE
4136	170.268	FALSE		7454	245.188	FALSE
5821	11.4411	FALSE		5338	229.495	FALSE
3675	123.856	FALSE		2815	81.4294	FALSE
3187	81.0611	FALSE		4334	177.033	FALSE
4908	6.22835	FALSE		4526	123.038	FALSE
3722	143.041	FALSE		2736	38.781	FALSE
3634	90.6097	FALSE		5331	208.8	FALSE
3021	101.19	FALSE		4012	146.074	FALSE
2805	60.4404	FALSE		5736	267.367	FALSE
4163	158.585	FALSE		6198	261.127	FALSE
3858	204.371	FALSE		2876	48.2986	FALSE
5133	6.90176	FALSE		3399	100.176	FALSE
3140	50.3711	FALSE		4858	165.571	FALSE
4412	171.644	FALSE		6014	217.045	FALSE
3483	85.2496	FALSE		4657	201.354	FALSE
5176	181.541	FALSE		5890	258.596	FALSE
4585	139.462	FALSE		5231	203.077	FALSE
4706	158.292	FALSE		3164	95.4211	FALSE
5248	6.96715	FALSE		4615	180.136	FALSE
5557	170.56	FALSE		3470	115.636	FALSE
4544	132.427	FALSE		4654	211.136	FALSE
3393	128.405	FALSE		4857	176.419	FALSE
3097	61.1507	FALSE		5677	230.301	FALSE
4836	8.50768	FALSE		4311	183.185	FALSE
3216	60.3371	FALSE		3056	48.8682	FALSE
3234	63.1728	FALSE		3891	111.607	FALSE
3811	133.196	FALSE		4399	141.817	FALSE
5187	182.821	FALSE		4034	111.081	FALSE
3286	85.8178	FALSE		6356	234.419	FALSE
2993	75.884	FALSE		4313	128.073	FALSE
4720	158.969	FALSE		3642	133.653	FALSE
2963	63.1057	FALSE		3769	116.939	FALSE
3291	75.3104	FALSE		3553	161.211	FALSE
4592	131.633	FALSE		3915	170.955	FALSE
3239	77.0844	FALSE		3027	72.2171	FALSE
4176	159.116	FALSE		6204	238.053	FALSE
5397	7.74315	FALSE		5817	235.05	FALSE
3218	75.954	FALSE		3941	178.626	FALSE
6445	23.2084	TRUE		3738	144.721	FALSE
5377	46.8192	TRUE		4028	176.123	FALSE
2961	45.9814	FALSE		6368	247.625	FALSE
4814	161.622	FALSE		4143	162.957	FALSE
2870	132.214	FALSE		2805	81.098	FALSE
3613	77.6801	FALSE		6649	255.135	FALSE
5139	145.037	FALSE		6039	282.056	FALSE
3153	78.7685	FALSE		5110	183.359	FALSE
4939	14.1021	TRUE		6016	196.096	FALSE
3095	95.0167	FALSE		4202	130.618	FALSE
4301	165.406	FALSE		5156	223.742	FALSE
2891	65.8188	FALSE		4835	154.653	FALSE
3139	71.0551	FALSE		5470	223.752	FALSE
2751	70.1498	FALSE		3692	150.6	FALSE
3134	98.9568	FALSE		3616	150.908	FALSE
3355	89.3128	FALSE		4623	120.815	FALSE
5489	131.524	FALSE		3934	129.566	FALSE
5141	8.66766	FALSE		4493	154.238	FALSE
2739	54.2959	FALSE		6006	234.611	FALSE
4532	152.875	FALSE		3911	134.295	FALSE
4618	162.395	FALSE		5954	231.748	FALSE
4586	181.356	FALSE		4159	148.231	FALSE
5467	43.9223	TRUE		4186	141.449	FALSE
4679	113.645	FALSE		4191	154.896	FALSE
3865	123.165	FALSE		4000	160.74	FALSE
5105	17.9189	TRUE		6121	228.016	FALSE
5066	116.145	FALSE		4688	168.02	FALSE
2935	78.5391	FALSE		6143	271.839	FALSE
2747	61.3838	FALSE		5251	265.835	FALSE
5677	7.19558	FALSE		4483	178.521	FALSE
3584	106.489	FALSE		5317	216.282	FALSE
4090	135.307	FALSE		5132	209.998	FALSE
3990	118.575	FALSE		3865	102.932	FALSE
3309	54.9169	FALSE		6163	205.001	FALSE
3157	44.9858	FALSE		3777	168.375	FALSE
4727	147.884	FALSE		3914	136.024	FALSE
2636	59.5758	FALSE		5498	194.875	FALSE
3529	90.2588	FALSE		4277	127.929	FALSE
5066	42.7189	TRUE		6395	256.83	FALSE
4197	164.339	FALSE		4441	186.736	FALSE
3053	86.217	FALSE		4862	154.208	FALSE
5328	22.9838	TRUE		5502	218.984	FALSE
2704	45.8261	FALSE		4581	147.678	FALSE
4194	133.105	FALSE		3502	84.2341	FALSE
3026	73.8706	FALSE		4292	188.187	FALSE
4569	150.388	TRUE		6793	264.502	FALSE
2857	79.4853	FALSE		5246	161.404	FALSE
4022	103.102	FALSE		6161	217.764	FALSE
4148	117.731	FALSE		6694	234.932	FALSE
4558	177.845	FALSE		4622	142.416	FALSE
3095	59.8752	FALSE		3913	146.98	FALSE
3623	113.396	FALSE		3909	137.395	FALSE
5036	147.702	FALSE		4230	133.465	FALSE
4876	18.9866	TRUE		6371	272.369	FALSE
3389	94.8653	FALSE		3990	148.078	FALSE
4273	149.511	FALSE		4826	159.466	FALSE
4535	137.009	FALSE		3622	118.925	FALSE
4748	126.062	FALSE		3677	138.866	FALSE
3966	163.802	FALSE		2874	58.5326	FALSE
4683	27.0145	TRUE		4061	175.118	FALSE
3314	69.4384	FALSE		5094	210.17	FALSE
3053	78.1465	FALSE		3405	82.4257	FALSE
3495	112.815	FALSE		5603	226.466	FALSE
3201	84.4179	FALSE		6076	210.548	FALSE
4540	165.812	FALSE		3220	72.7155	FALSE
4678	156.092	FALSE		4231	164.588	FALSE
5284	21.695	TRUE		6175	238.151	FALSE
3150	86.2524	FALSE		3582	94.5774	FALSE
4121	127.046	FALSE		5440	208.569	FALSE
4515	189.557	FALSE		5326	191.498	FALSE
4941	151.028	FALSE		5549	170.343	FALSE
4753	180.545	FALSE		6231	229.384	FALSE
4370	164.433	FALSE		4930	228.041	FALSE
3951	148.982	FALSE		5509	219.552	FALSE
4852	170.704	FALSE		3596	114.565	FALSE
4279	121.381	FALSE		6209	207.16	FALSE
3227	50.5283	FALSE		4872	223.799	FALSE
4782	133.116	FALSE		3820	145.009	FALSE
5061	6.6273	FALSE		6232	241.419	FALSE
3525	116.35	FALSE		5693	224.933	FALSE
5673	179.082	FALSE		5336	229.471	FALSE
5372	171.757	FALSE		5320	173.818	FALSE
3631	73.7129	FALSE		3512	96.5385	FALSE
2732	58.1991	TRUE		5279	214.983	FALSE
4540	154.438	FALSE		5826	241.08	FALSE
3463	44.9499	FALSE		3919	115.956	FALSE
4891	185.92	FALSE		5023	125.545	FALSE
3942	128.08	FALSE		3773	119.826	FALSE
4758	179.633	FALSE		5462	233.017	FALSE
2637	37.1489	FALSE		4682	171.06	FALSE
2904	52.2566	FALSE		4301	120.761	FALSE
5771	201.478	FALSE		3776	127.165	FALSE
3325	77.3565	FALSE		5194	190.222	FALSE
5580	7.13357	FALSE		4528	212.042	FALSE
4112	141.473	FALSE		4106	152.886	FALSE
3019	90.8098	FALSE		4819	195.26	FALSE
4896	140.305	FALSE		6697	278.328	FALSE
3543	90.9543	FALSE		6482	295.383	FALSE
2960	48.3036	FALSE		4312	136.909	FALSE
2970	67.934	FALSE		6334	254.37	FALSE
3290	70.6472	FALSE		5959	249.665	FALSE
4860	26.5011	TRUE		4947	207.122	FALSE
5257	21.448	TRUE		5819	243.182	FALSE
3619	59.3297	FALSE		5682	204.355	FALSE
3990	128.131	FALSE		5497	243.173	FALSE
6113	37.2872	TRUE		3380	64.5139	FALSE
3973	168.106	FALSE		4401	138.276	FALSE
3056	51.7433	FALSE		5283	209.364	FALSE
3123	70.3194	FALSE		3708	132.015	FALSE
3124	69.8375	FALSE		4176	163.717	FALSE
5560	17.6769	TRUE		5625	236.56	FALSE
2970	79.0003	FALSE		5941	206.061	FALSE
3069	82.6078	FALSE		3105	55.5978	FALSE
4909	186.52	FALSE		4046	136.95	FALSE
2755	94.1328	FALSE		3375	73.9859	FALSE
3204	50.1765	FALSE		6707	231.688	FALSE
4789	213.731	FALSE		3632	132.062	FALSE
3637	60.1188	FALSE		5254	182.545	FALSE
4826	122.417	FALSE		3301	90.9441	FALSE
3122	78.2985	FALSE		3575	62.0504	FALSE
5083	164.937	FALSE		4398	144.773	FALSE
3568	97.4722	FALSE		3665	77.1185	FALSE
5790	12.4358	TRUE		5517	221.487	FALSE
4412	134.126	FALSE		3191	82.8068	FALSE
5361	10.1	FALSE		4878	191.187	FALSE
5975	7.16067	FALSE		8002	289.435	FALSE
4072	122.365	FALSE		5649	218.301	FALSE
3548	100.637	FALSE		3352	78.0285	FALSE
3811	138.241	FALSE		5782	210.092	FALSE
3501	92.9298	FALSE		4965	174.557	FALSE
2696	36.089	FALSE		3637	56.3171	FALSE
2808	61.4045	FALSE		5436	225.712	FALSE
3019	62.5248	FALSE		1280	22.0123	FALSE
5130	132.375	FALSE		6200	209.185	FALSE
5733	9.0594	FALSE		6224	250.714	FALSE
3978	82.9341	FALSE		3146	85.974	FALSE
5804	135.1	FALSE		6672	264.22	FALSE
3799	119.023	FALSE		6073	192.75	FALSE
4023	107.701	FALSE		5300	194.11	FALSE
3002	34.7192	FALSE		6774	302.764	FALSE
5348	9.09106	FALSE		6263	45.7703	TRUE
3430	78.6222	FALSE		3694	128.113	FALSE
2701	43.2289	FALSE		4653	198.3	FALSE
3061	91.337	FALSE		3977	76.6957	FALSE
4902	32.5773	TRUE		3685	81.0777	FALSE
4005	157.99	FALSE		6013	225.345	FALSE
3901	112.301	FALSE		4215	122.778	FALSE
4728	137.517	FALSE		5816	211.959	FALSE
3427	117.792	FALSE		2927	53.2275	FALSE
4074	156.199	FALSE		6236	239.558	FALSE
2644	31.4917	FALSE		4776	158.255	FALSE
3903	123.073	FALSE		3705	141.263	FALSE
4141	161.406	FALSE		4051	189.293	FALSE
3949	123.238	FALSE		3999	170.623	FALSE
4392	122.805	FALSE		3508	96.5716	FALSE
5244	6.48158	FALSE		5822	202.764	FALSE
4627	152.226	FALSE		5822	198.894	FALSE
2754	59.9195	FALSE		4850	185.434	FALSE
4332	95.2145	FALSE		5544	215.477	FALSE
3011	65.8588	FALSE		4165	192.352	FALSE
5582	13.0685	TRUE		5255	223.168	FALSE
5066	30.8514	TRUE		6956	264.491	FALSE
3551	80.6229	FALSE		5647	242.403	FALSE
3702	111.264	FALSE		6419	211.154	FALSE
5051	151.88	FALSE		6130	265.271	FALSE
5248	161.886	FALSE		2792	65.0903	FALSE
2549	28.1317	FALSE		3353	104.831	FALSE
3393	134.575	FALSE		4263	159.172	FALSE
5523	139.142	FALSE		5239	179.529	FALSE
3346	82.814	FALSE		5843	222.693	FALSE
3416	74.9821	FALSE		4877	190.406	FALSE
3297	79.2005	FALSE		6674	302.506	FALSE
4609	168.21	FALSE		5270	243.357	FALSE
2756	90.502	FALSE		4171	171.134	FALSE
3207	66.846	FALSE		3543	139.438	FALSE
2493	46.5291	FALSE		4165	140.14	FALSE
3410	113.964	FALSE		6060	219.19	FALSE
3222	59.2977	FALSE		4561	197.199	FALSE
3073	71.398	FALSE		3844	128.452	FALSE
3137	54.3169	FALSE		6062	232.173	FALSE
4518	138.8	FALSE		5063	191.48	FALSE
3068	102.864	FALSE		5448	208.16	FALSE
4186	116.562	FALSE		5445	183.377	FALSE
3051	46.2292	FALSE		3996	121.412	FALSE
2828	52.6903	FALSE		5665	217.646	FALSE
3370	65.2903	FALSE		6552	252.056	FALSE
3134	83.953	FALSE		4414	177.924	FALSE
2828	62.6223	FALSE		7057	272.517	FALSE
4891	147.008	FALSE		7209	273.389	FALSE
2729	82.9096	FALSE		2982	77.7248	FALSE
3231	49.5688	FALSE		3362	81.0594	FALSE
3311	99.4133	FALSE		4532	146.526	FALSE
3487	65.471	FALSE		2764	71.6897	FALSE
4865	159.588	FALSE		6105	224.479	FALSE
4036	59.0297	TRUE		4923	184.076	FALSE
5018	156.576	FALSE		4677	163.275	FALSE
6000	42.2703	TRUE		5836	182.176	FALSE
2445	44.053	FALSE		5926	218.018	FALSE
3636	74.3631	FALSE		4779	180.959	FALSE
3089	85.5836	FALSE		4275	115.652	FALSE
3616	117.522	FALSE		6066	198.407	FALSE
3116	70.6412	FALSE		4213	111.129	FALSE
4440	135.479	FALSE		4787	159.875	FALSE
3499	87.977	FALSE		4899	183.903	FALSE
3046	64.0581	FALSE		5328	195.426	FALSE
3278	70.6613	FALSE		6240	259.344	FALSE
4889	129.285	FALSE		5812	208.812	FALSE
2022	41.0444	FALSE		5294	170.21	FALSE
1602	13.6915	FALSE		5374	202.796	FALSE
3872	104.16	FALSE		5875	230.162	FALSE
3656	103.409	FALSE		3342	111.133	FALSE
6388	6.95796	FALSE		5034	218.453	FALSE
3664	141.858	FALSE		3650	105.328	FALSE
4381	149.337	FALSE		5513	205.514	FALSE
2775	51.7952	FALSE		3426	99.8194	FALSE
2488	47.7026	FALSE		6663	228.513	FALSE
3088	85.7078	FALSE		3400	133.022	FALSE
3231	75.4476	FALSE		4754	248.463	FALSE
5159	7.529	TRUE		4664	206.348	FALSE
2919	45.2356	FALSE		6119	223.436	FALSE
3092	83.4871	FALSE		2962	81.9521	FALSE
2600	33.8117	FALSE		5403	215.298	FALSE
3171	66.4156	FALSE		5604	217.976	FALSE
4978	23.7541	TRUE		6538	281.578	FALSE
2563	58.1678	FALSE		7571	301.335	FALSE
3315	72.2892	FALSE		4853	207.036	FALSE
2971	66.4984	FALSE		3292	44.3364	FALSE
4927	172.065	FALSE		6643	291.154	FALSE
3494	116.326	FALSE		7794	273.626	FALSE
3197	69.1811	FALSE		4312	180.68	FALSE
5346	197.36	FALSE		5243	167.447	FALSE
3235	58.6227	FALSE		3728	127.749	FALSE
4496	145.112	FALSE		5070	201.606	FALSE
4877	10.0793	FALSE		3287	102.672	FALSE
4135	137.468	FALSE		3588	146.725	FALSE
4385	134.827	FALSE		3293	72.8147	FALSE
3241	53.5205	FALSE		4383	165.727	FALSE
3396	81.3368	FALSE		4464	136.822	FALSE
2993	74.0714	FALSE		3994	152.672	FALSE
3299	117.46	FALSE		6465	274.194	FALSE
2756	80.3964	FALSE		4083	143.469	FALSE
3045	64.3205	FALSE		4669	202.602	FALSE
5214	44.2415	TRUE		5782	226.874	FALSE
5196	37.4356	TRUE		4561	177.194	FALSE
3864	99.5399	FALSE		5215	161.878	FALSE
4173	115.141	FALSE		4288	125.739	FALSE
4094	150.315	FALSE		5968	212.95	FALSE
3113	56.8998	FALSE		4266	150.126	FALSE
3383	96.8574	FALSE		3566	104.77	FALSE
4771	168.794	FALSE		5643	201.942	FALSE
2789	49.122	FALSE		5967	221.916	FALSE
2984	65.6135	FALSE		3536	145.33	FALSE
5098	107.451	FALSE		4168	131.249	FALSE
3678	102.082	FALSE		5881	259.002	FALSE
4422	5.50949	FALSE		5480	209.434	FALSE
2983	55.0088	FALSE		3530	111.691	FALSE
4234	144.484	FALSE		3983	157.26	FALSE
4298	130.466	FALSE		5806	206.404	FALSE
4091	90.3676	FALSE		3894	146.572	FALSE
2842	54.2152	FALSE		5667	222.425	FALSE
3912	130.677	FALSE		4016	160.5	FALSE
3174	84.1144	FALSE		3893	104.352	FALSE
4692	198.545	FALSE		5742	219.568	FALSE
5931	27.0795	TRUE		6018	251.143	FALSE
2778	52.1407	FALSE		4539	175.032	FALSE
4653	171.654	FALSE		4008	94.1806	FALSE
6398	7.91264	FALSE		2972	47.4379	FALSE
4326	133.655	FALSE		4088	168.547	FALSE
2691	59.7971	FALSE		4338	168.237	FALSE
3427	80.7808	FALSE		4224	116.142	FALSE
4017	113.347	FALSE		5281	191.181	FALSE
5181	15.6845	TRUE		4691	151.424	FALSE
3595	108.022	FALSE		3485	84.7598	FALSE
4344	142.893	FALSE		6651	187.242	FALSE
2865	47.7433	FALSE		4068	160.095	FALSE
4337	141.661	FALSE		4237	151.562	FALSE
5832	35.457	TRUE		6270	205.76	FALSE
2951	67.6972	FALSE		4231	138.892	FALSE
2555	62.6675	FALSE		3833	119.649	FALSE
2950	43.3285	FALSE		6152	249.961	FALSE
3068	72.6484	FALSE		3960	149.049	FALSE
3765	82.511	FALSE		5652	234.399	FALSE
3593	90.0028	FALSE		4815	192.596	FALSE
3245	69.8615	FALSE		4439	129.569	FALSE
4879	130.428	FALSE		3580	148.946	FALSE
3727	116.886	FALSE		3512	133.903	FALSE
4023	146.659	FALSE		3166	103.886	FALSE
4797	18.2406	TRUE		4935	191.125	FALSE
3852	73.8239	FALSE		4510	173.777	FALSE
3405	92.3842	FALSE		5244	171.543	FALSE
3489	106.143	FALSE		4650	126.402	FALSE
5246	67.908	FALSE		5746	245.492	FALSE
4901	11.1235	TRUE		3362	63.1841	FALSE
5164	139.793	FALSE		4007	162.123	FALSE
3413	89.2993	FALSE		4965	218.505	FALSE
4745	116.751	FALSE		3003	59.7158	FALSE
3776	138.445	FALSE		5312	207.108	FALSE
4861	113.413	FALSE		3652	91.3813	FALSE
3615	118.55	FALSE		4069	86.9683	FALSE
3046	59.339	FALSE		5492	215.102	FALSE
3356	82.7256	FALSE		3615	115.199	FALSE
4064	119.651	FALSE		6029	277.16	FALSE
2768	63.1212	FALSE		4218	133.424	FALSE
3351	112.254	FALSE		5518	203.528	FALSE
4832	10.7979	TRUE		5543	210.041	FALSE
2852	40.0011	FALSE		4494	133.292	FALSE
5310	151.019	FALSE		5729	257.101	FALSE
4332	93.3349	FALSE		5637	210.384	FALSE
3578	116.91	FALSE		4948	167.718	FALSE
3051	58.3443	FALSE		4449	156.39	FALSE
5103	6.82988	TRUE		4712	202.224	FALSE
3823	119.419	FALSE		4920	174.891	FALSE
3208	47.4075	FALSE		5643	243.122	FALSE
3993	116.333	FALSE		4442	169.497	FALSE
5167	107.657	FALSE		3780	136.56	FALSE
4917	176.008	FALSE		4731	163.934	FALSE
5348	22.7114	TRUE		5274	185.075	FALSE
4841	168.963	FALSE		4144	145.183	FALSE
2709	54.6566	FALSE		4039	125.894	FALSE
5214	199.373	FALSE		3230	71.9494	FALSE
5372	46.9768	TRUE		4666	148.677	FALSE
2726	39.5542	FALSE		5373	172.72	FALSE
4020	148.165	FALSE		5797	225.276	FALSE
5038	13.444	TRUE		6529	243.035	FALSE
3271	98.6501	FALSE		5073	200.147	FALSE
4626	132.313	FALSE		5949	206.495	FALSE
2816	72.7938	FALSE		6629	223.825	FALSE
3044	99.4034	FALSE		2995	111.817	FALSE
3504	117.192	FALSE		3436	97.73	FALSE
5342	108.017	FALSE		4038	105.008	FALSE
5525	132.218	FALSE		5015	170.519	FALSE
4011	125.283	FALSE		4942	176.83	FALSE
3595	114.758	FALSE		5025	221.118	FALSE
2929	56.39	FALSE		2866	77.5338	FALSE
3336	106.574	FALSE		4070	113.438	FALSE
4087	128.523	FALSE		4098	129.539	FALSE
3103	64.663	FALSE		6343	232.511	FALSE
5570	17.7854	TRUE		6331	225.628	FALSE
4798	162.047	FALSE		3631	126.321	FALSE
3537	110.118	FALSE		5063	217.077	FALSE
5217	84.5834	FALSE		4147	172.902	FALSE
4570	134.1	FALSE		6730	308.878	FALSE
2790	65.433	FALSE		5733	210.578	FALSE
4887	108.736	FALSE		4390	127.261	FALSE
3843	136.22	FALSE		4199	128.198	FALSE
5479	38.2484	TRUE		4733	137.983	FALSE
5136	18.0577	TRUE		4038	139.221	FALSE
3005	58.0027	FALSE		5588	237.264	FALSE
5777	20.0846	TRUE		3942	116.338	FALSE
3323	90.2055	FALSE		3853	98.2594	FALSE
3056	72.9955	FALSE		7305	246.466	FALSE
3111	84.2761	FALSE		4499	158.677	FALSE
4659	131.056	FALSE		3949	141.323	FALSE
4474	139.828	FALSE		4880	189.302	FALSE
5195	162.005	FALSE		5952	198.828	FALSE
2673	44.0702	FALSE		4124	165.018	FALSE
5208	6.92059	FALSE		3453	132.811	FALSE
4338	131.669	FALSE		3936	129.805	FALSE
4190	138.322	FALSE		3037	89.401	FALSE
3868	97.735	FALSE		6473	213.925	FALSE
3101	76.7851	FALSE		4802	160.516	FALSE
3597	71.6326	FALSE		4291	186.386	FALSE
5047	155.161	FALSE		3963	133.944	FALSE
4483	140.01	FALSE		5162	184.417	FALSE
3286	57.9506	FALSE		6388	228.271	FALSE
4518	128.75	FALSE		3261	90.771	FALSE
3482	73.3389	FALSE		6688	225.113	FALSE
3749	69.4743	FALSE		2668	47.9652	FALSE
5291	180.221	FALSE		3494	280.41	FALSE
3662	161.354	FALSE		3879	116.155	FALSE
3696	86.1832	FALSE		4480	184.299	FALSE
2692	66.4011	FALSE		5757	230.15	FALSE
2941	66.3527	FALSE		7450	270.841	FALSE
3513	101.248	FALSE		3695	131.444	FALSE
2775	39.7707	FALSE		4708	207.036	FALSE
4623	161.044	FALSE		3653	110.937	FALSE
5293	146.427	FALSE		3158	94.4909	FALSE
3626	90.4925	FALSE		6319	199.698	FALSE
5536	9.18411	FALSE		3006	50.1442	FALSE
3569	86.1969	FALSE		3276	78.2132	FALSE
3559	89.5437	FALSE		4000	106.156	FALSE
5211	14.8295	TRUE		4089	151.334	FALSE
3710	127.325	FALSE		3433	89.2748	FALSE
4940	30.0163	TRUE		5614	232.013	FALSE
2914	86.3381	FALSE		4570	190.276	FALSE
3261	56.06	FALSE		3410	129.302	FALSE
4863	6.53361	FALSE		4007	130.219	FALSE
5859	7.55325	FALSE		4519	145.011	FALSE
3428	42.1399	FALSE		6274	290.337	FALSE
4057	170.674	FALSE		3450	114.398	FALSE
3939	118.459	FALSE		5375	208.641	FALSE
4582	169.196	FALSE		5444	222.988	FALSE
3581	129.86	FALSE		5175	171.083	FALSE
3040	55.4973	FALSE		3510	122.722	FALSE
3625	103.215	FALSE		3197	56.9189	FALSE
3238	51.8513	FALSE		5622	214.648	FALSE
3265	67.3237	FALSE		4817	169.687	FALSE
3652	111.165	FALSE		5564	174.208	FALSE
3860	128.708	FALSE		3724	112.152	FALSE
4011	107.477	FALSE		5231	184.584	FALSE
3146	55.4338	FALSE		4103	109.601	FALSE
4068	130.92	FALSE		2930	43.1872	FALSE
3882	113.714	FALSE		3707	81.9864	FALSE
4549	136.579	FALSE		5432	166.306	FALSE
3343	100.264	FALSE		3981	185.543	FALSE
3067	59.7607	FALSE		4580	193.868	FALSE
3852	123.637	FALSE		3956	114.903	FALSE
4719	122.35	FALSE		3568	135.785	FALSE
2917	47.6196	FALSE		5702	199.296	FALSE
3200	60.9622	FALSE		5663	189.489	FALSE
5396	178.488	FALSE		5032	194.068	FALSE
3531	73.0693	FALSE		5775	227.945	FALSE
2893	36.3669	FALSE		7389	255.427	FALSE
2607	60.208	FALSE		3526	108.288	FALSE
4427	125.448	FALSE		3481	102.513	FALSE
4516	132.741	FALSE		5330	210.349	FALSE
3161	108.344	FALSE		5817	214.688	FALSE
3489	60.2807	FALSE		4132	137.111	FALSE
4366	138.5	FALSE		5839	189.986	FALSE
5638	103.805	FALSE		4971	173.25	FALSE
3280	60.1445	FALSE		6012	216.977	FALSE
2531	36.8347	FALSE		5547	205.317	FALSE
4568	27.1376	TRUE		6250	264.588	FALSE
4211	128.703	FALSE		4533	147.799	FALSE
4531	144.244	FALSE		5635	200.755	FALSE
3077	64.2852	FALSE		6666	233.255	FALSE
3988	106.666	FALSE		5154	198.022	FALSE
5765	32.4708	TRUE		5449	172.516	FALSE
3653	113.47	FALSE		4048	156.158	FALSE
5763	19.7583	TRUE		6261	182.561	FALSE
5459	123.966	FALSE		6258	238.489	FALSE
4812	129.894	FALSE		5581	199.014	FALSE
2535	42.5089	FALSE		3840	151.318	FALSE
3982	117.007	FALSE		4894	221.187	FALSE
3906	85.7366	FALSE		4254	131.8	FALSE
3784	125.769	FALSE		4158	141.712	FALSE
3294	81.16	FALSE		5689	214.941	FALSE
2756	45.0791	FALSE		5413	175.743	FALSE
3134	37.8778	FALSE		4982	168.015	FALSE
3631	104.859	FALSE		4525	155.789	FALSE
3032	54.4499	TRUE		6608	237.056	FALSE
2756	31.9254	FALSE		3744	85.9343	FALSE
5286	26.2631	TRUE		4048	98.0824	FALSE
2987	75.0625	FALSE		2985	69.8242	FALSE
4888	165.157	FALSE		6645	267.096	FALSE
5892	7.80486	FALSE		3460	92.2289	FALSE
3464	83.1824	FALSE		4753	186.266	FALSE
3167	88.7145	FALSE		5004	153.108	FALSE
4261	146.406	FALSE		4326	145.849	FALSE
3187	89.491	FALSE		5739	234.17	FALSE
2682	40.415	FALSE		5404	207.314	FALSE
5891	43.0402	TRUE		5114	186.615	FALSE
2938	51.7727	FALSE		5448	182.706	FALSE
3712	94.6284	FALSE		5602	174.382	FALSE
2691	41.2361	FALSE		6653	206.977	FALSE
2506	89.0966	FALSE		5359	218.745	FALSE
3117	61.8025	FALSE		3973	90.9942	FALSE
2734	52.6742	FALSE		3987	129.603	FALSE
5371	29.1321	TRUE		3473	60.8984	FALSE
3534	94.3019	FALSE		4114	136.739	FALSE
5561	120.276	FALSE		3550	106.6	FALSE
3060	60.6728	FALSE		5705	201.487	FALSE
4556	159.547	FALSE		3674	119.196	FALSE
3267	79.3233	FALSE		4078	100.238	FALSE
5535	35.845	TRUE		3206	63.1774	FALSE
4611	186.026	FALSE		6449	238.789	FALSE
4180	122.928	FALSE		4280	160.284	FALSE
3601	112.053	FALSE		4671	149.965	FALSE
4873	163.486	FALSE		5947	196.622	FALSE
4656	140.22	FALSE		3253	81.805	FALSE
6212	35.9284	TRUE		3239	76.3754	FALSE
2764	64.7527	FALSE		3658	80.4417	FALSE
3823	89.9857	FALSE		4361	104.732	FALSE
3088	64.8711	FALSE		5794	192.351	FALSE
5696	27.3383	TRUE		4015	123.117	FALSE
5360	15.6704	TRUE		3944	128.289	FALSE
5058	41.9635	TRUE		3722	112.705	FALSE
6471	7.81412	FALSE		5774	184.423	FALSE
5789	10.5257	TRUE		5926	230.579	FALSE
3526	100.504	FALSE		5910	210.608	FALSE
2906	39.1528	FALSE		5200	169.984	FALSE
3166	89.7468	FALSE		4082	144.753	FALSE
4452	140.325	FALSE		4637	152.851	FALSE
2920	55.4785	FALSE		5415	206.89	FALSE
5041	6.82076	FALSE		3068	74.1965	FALSE
2926	35.2786	FALSE		6287	225.065	FALSE
3046	70.1726	FALSE		3931	157.727	FALSE
3275	52.5453	FALSE		6174	218.533	FALSE
3586	103.685	FALSE		4796	175.302	FALSE
3081	61.5707	FALSE		4077	159.667	FALSE
3065	79.6738	FALSE		4507	133.048	FALSE
4445	135.813	FALSE		3639	133.789	FALSE
2871	57.8385	FALSE		3944	124.9	FALSE
2659	53.2036	FALSE		5458	203.451	FALSE
2941	53.8002	FALSE		5075	178.606	FALSE
3228	73.1695	FALSE		5787	224.384	FALSE
3468	81.5455	FALSE		6655	273.825	FALSE
3384	104.648	FALSE		6377	256.37	FALSE
3263	89.7185	FALSE		5738	195.11	FALSE
2913	49.2582	FALSE		5959	235.629	FALSE
3403	56.5833	FALSE		5267	189.997	FALSE
3659	83.7774	FALSE		4103	106.147	FALSE
3597	80.4943	FALSE		5709	220.862	FALSE
2890	82.1945	FALSE		5231	192.013	FALSE
3745	96.7334	FALSE		7278	268.829	FALSE
3921	111.628	FALSE		4219	86.8228	FALSE
3549	103.417	FALSE		4770	180.468	FALSE
3248	83.3229	FALSE		3387	100.516	FALSE
4402	165.69	FALSE		3646	97.4673	FALSE
4775	119.807	FALSE		5712	199.47	FALSE
3350	59.3571	FALSE		7086	250.34	FALSE
2943	79.4944	FALSE		4386	132.052	FALSE
3140	87.8007	FALSE		3895	117.39	FALSE
2992	76.9951	FALSE		3395	144.427	FALSE
3979	106.427	FALSE		4153	151.345	FALSE
5275	9.66043	FALSE		2833	78.0222	FALSE
5718	6.43847	FALSE		4895	179.645	FALSE
3050	74.3112	FALSE		4996	162.363	FALSE
3736	115.538	FALSE		6431	223.655	FALSE
3579	72.8309	FALSE		3604	141.561	FALSE
4086	168.379	FALSE		4587	147.22	FALSE
5412	106.351	FALSE		5058	183.746	FALSE
3035	65.9754	FALSE		5899	242.548	FALSE
2868	47.899	FALSE		4277	115.09	FALSE
3992	99.6705	FALSE		4047	133.205	FALSE
5450	117.767	FALSE		3045	96.4148	FALSE
4515	107.947	FALSE		4265	161.848	FALSE
5329	5.82856	TRUE		4561	160.782	FALSE
3989	100.874	FALSE		5461	207.395	FALSE
4794	149.813	FALSE		3607	123.407	FALSE
3162	49.9684	FALSE		2733	55.5456	FALSE
5284	21.9356	TRUE		4162	148.896	FALSE
3420	103.529	FALSE		3977	132.516	FALSE
3652	71.6383	FALSE		3070	88.0588	FALSE
3654	74.7228	FALSE		3948	80.8059	FALSE
3445	103.126	FALSE		4989	189.404	FALSE
5346	13.619	TRUE		4458	136.758	FALSE
4719	179.615	FALSE		4342	145.912	FALSE
3496	119.738	FALSE		4497	151.919	FALSE
5915	6.70485	FALSE		3679	115.492	FALSE
3326	63.7687	FALSE		7014	8.92835	FALSE
4443	136.127	FALSE		2761	78.9882	FALSE
3809	98.9948	FALSE		3238	75.5835	FALSE
4073	155.153	FALSE		4166	140.267	FALSE
4346	132.293	FALSE		4575	143.704	FALSE
3228	86.4462	FALSE		4118	143.523	FALSE
3672	80.1446	FALSE		6652	238.665	FALSE
2878	44.0227	FALSE		4096	122.339	FALSE
3249	77.9993	FALSE		3789	129.247	FALSE
2661	59.2214	FALSE		3643	86.2214	FALSE
2760	51.9877	FALSE		8069	296.049	FALSE
3154	67.9936	FALSE		3552	96.146	FALSE
2970	79.0921	FALSE		4405	181.01	FALSE
3151	58.0278	FALSE		4999	199.779	FALSE
5339	188.554	FALSE		5060	208.683	FALSE
4163	159.606	FALSE		5131	194.23	FALSE
4438	153.925	FALSE		3482	114.857	FALSE
5436	6.78299	FALSE		6140	231.543	FALSE
2784	64.9	FALSE		4145	150.948	FALSE
3856	114.502	FALSE		3758	127.791	FALSE
2722	44.1511	FALSE		4639	113.537	FALSE
3371	95.4158	FALSE		4006	134.133	FALSE
3328	120.586	FALSE		4660	173.434	FALSE
3224	58.7797	FALSE		4794	157.108	FALSE
3492	99.8359	FALSE		6675	198.697	FALSE
2681	66.5726	FALSE		4848	150.363	FALSE
2951	92.3936	FALSE		4448	104.287	FALSE
4290	116.693	FALSE		3561	98.2074	FALSE
2543	48.7679	FALSE		4143	155.805	FALSE
4524	135.468	FALSE		7368	237.741	FALSE
3218	42.3674	FALSE		6923	249.343	FALSE
3378	98.4967	FALSE		5114	186.347	FALSE
5056	32.9339	TRUE		4707	167.505	FALSE
5989	7.37943	FALSE		3673	84.1211	FALSE
3732	118.487	FALSE		5183	216.279	FALSE
3076	86.0852	FALSE		3429	91.8521	FALSE
3234	62.6495	FALSE		5045	222.813	FALSE
4820	129.179	FALSE		3553	134.537	FALSE
2660	73.3036	FALSE		3899	124.372	TRUE
3885	114.808	FALSE		3215	75.5101	FALSE
4980	140.705	FALSE		3601	119.255	FALSE
3937	75.9571	FALSE		6521	228.271	FALSE
5436	31.83	TRUE		3451	109.094	FALSE
5030	195.513	FALSE		6541	233.186	FALSE
3771	134.249	FALSE		4142	136.696	FALSE
3272	29.0694	FALSE		6953	225.407	FALSE
3064	75.0319	FALSE		6004	247.037	FALSE
4224	133.32	FALSE		4381	162.426	FALSE
2944	100.154	FALSE		3323	105.353	FALSE
2661	30.8209	FALSE		6451	224.784	FALSE
3514	80.4213	FALSE		4561	133.972	FALSE
4794	132.454	FALSE		4258	161.89	FALSE
4873	154.996	FALSE		4110	176.301	FALSE
4451	98.5753	FALSE		7135	228.315	FALSE
4986	35.036	TRUE		3304	71.6753	FALSE
4435	140.412	FALSE		4806	160.981	FALSE
3549	100.542	FALSE		4884	186.166	FALSE
3472	94.1369	FALSE		4785	142.559	FALSE
2773	22.9358	FALSE		5802	241.261	FALSE
4223	134.345	FALSE		5787	214.014	FALSE
5276	173.28	FALSE		2829	77.9307	FALSE
3110	57.6075	FALSE		4543	166.034	FALSE
3615	95.7314	FALSE		3991	130.54	FALSE
4108	101.273	FALSE		6098	222.9	FALSE
4212	113.912	FALSE		6770	302.873	FALSE
2841	36.8345	FALSE		4420	166.155	FALSE
3614	104.152	FALSE		6678	222.362	FALSE
3401	90.2764	FALSE		5018	222.79	FALSE
3278	110.498	FALSE		6470	288.753	FALSE
2969	50.6651	FALSE		2959	65.9091	FALSE
4754	8.9889	FALSE		4553	194.917	FALSE
4890	133.744	FALSE		3987	144.539	FALSE
3501	70.5779	FALSE		3223	82.9031	FALSE
5338	16.1845	TRUE		5794	232.578	FALSE
3225	60.1088	FALSE		3227	88.4568	FALSE
2726	73.629	FALSE		7253	236.969	FALSE
4013	107.005	FALSE		4769	183.15	FALSE
3031	77.1278	FALSE		6470	245.672	FALSE
3263	63.4363	FALSE		3582	142.814	FALSE
3214	95.4359	FALSE		5945	233.819	FALSE
3291	112.096	FALSE		4714	179.097	FALSE
3502	106.207	FALSE		4108	150.051	FALSE
4939	36.895	TRUE		6057	245.735	FALSE
5301	26.7912	TRUE		2842	64.9047	FALSE
4638	139.883	FALSE		3081	85.4044	FALSE
3047	61.1108	FALSE		3983	90.8079	FALSE
5555	174.681	FALSE		4155	163.454	FALSE
4509	108.567	FALSE		3295	62.8594	FALSE
4016	117.338	FALSE		5472	205.624	FALSE
4707	103.138	FALSE		5119	182.326	FALSE
3533	108.351	FALSE		5174	150.712	FALSE
4137	157.411	FALSE		5889	231.008	FALSE
5477	9.39682	FALSE		3285	105.773	FALSE
4479	123.706	FALSE		4873	185.002	FALSE
3081	52.213	FALSE		4059	94.7297	FALSE
4487	127.818	FALSE		4320	186.535	FALSE
3570	92.14	FALSE		4223	149.169	FALSE
4149	118.89	FALSE		6231	233.876	FALSE
2734	68.4797	FALSE		7190	232.526	FALSE
4127	132.561	FALSE		4243	129.866	FALSE
4452	144.787	FALSE		3852	108.581	FALSE
4835	142.982	FALSE		6236	251.727	FALSE
4629	139.058	FALSE		3915	63.1747	FALSE
4586	170.066	FALSE		5383	193.415	FALSE
5352	12.7557	TRUE		5743	208.151	FALSE
4827	145.645	FALSE		3687	85.1595	FALSE
3395	65.8152	FALSE		4581	124.685	FALSE
3394	68.1104	FALSE		6137	216.619	FALSE
3813	94.4274	FALSE		3771	92.5988	FALSE
4662	102.521	FALSE		3475	54.0498	FALSE
4867	18.0255	TRUE		6659	229.54	FALSE
3659	98.926	FALSE		4086	114.267	FALSE
3127	100.435	FALSE		3433	132.998	FALSE
4630	154.891	FALSE		4437	157.896	FALSE
3305	58.6709	FALSE		6082	229.414	FALSE
4116	110.05	FALSE		5106	192.097	FALSE
2896	43.3459	FALSE		6186	190.623	FALSE
3730	136.513	FALSE		4809	195.479	FALSE
2586	55.8253	FALSE		4896	193.728	FALSE
3813	77.2764	FALSE		3983	127.313	FALSE
3982	142.796	FALSE		3508	61.7566	FALSE
3359	81.1678	FALSE		6702	219.103	FALSE
3093	56.8354	FALSE		5750	209.098	FALSE
5144	19.362	TRUE		3760	113.644	FALSE
2585	61.4323	FALSE		4794	163.113	FALSE
3210	88.2335	FALSE		3226	54.4271	FALSE
5092	138.225	FALSE		6506	225.402	FALSE
2968	34.0152	FALSE		4967	139.622	FALSE
3663	77.1241	FALSE		4227	124.799	FALSE
4428	150.967	FALSE		4431	149.451	FALSE
4289	108.31	FALSE		4841	176.012	FALSE
2848	51.0325	FALSE		3299	143.075	FALSE
3267	111.953	FALSE		4476	97.0207	FALSE
2972	61.77	FALSE		3854	125.353	FALSE
4292	111.528	FALSE		4241	131.663	FALSE
3184	63.1424	FALSE		4654	171.623	FALSE
4826	137.74	FALSE		5524	206.429	TRUE
2652	40.2821	FALSE		6137	237.218	FALSE
2879	54.6783	FALSE		4599	177.243	FALSE
4820	134.088	FALSE		3979	114.783	FALSE
4311	130.794	FALSE		4633	182.035	FALSE
2958	40.6758	FALSE		5162	218.314	FALSE
4370	123.052	FALSE		4983	183.853	FALSE
5297	29.455	TRUE		6094	230.055	FALSE
4588	120.683	FALSE		4056	141.279	FALSE
2937	66.8489	FALSE		4672	139.585	FALSE
4807	139.326	FALSE		4093	155.28	FALSE
4095	143.116	FALSE		5256	152.149	FALSE
2612	34.8786	FALSE		3712	139.643	FALSE
5146	136.584	FALSE		4576	219.087	FALSE
2893	52.255	FALSE		6420	45.4602	TRUE
3651	91.3461	FALSE		3852	113.577	FALSE
3167	59.942	FALSE		5478	207.05	FALSE
5838	6.48393	FALSE		5710	196.974	FALSE
5443	44.3154	TRUE		6459	232.392	FALSE
4019	116.6	FALSE		5938	239.588	FALSE
3156	63.1643	FALSE		6514	292.839	FALSE
3331	55.5224	FALSE		4803	251.451	FALSE
3163	68.3671	FALSE		5135	185.081	FALSE
5478	15.7538	TRUE		3412	75.5107	FALSE
4657	128.509	FALSE		5595	180.697	FALSE
3486	92.8754	FALSE		3107	80.7729	FALSE
4586	128.076	FALSE		6367	278.374	FALSE
3115	60.585	FALSE		6546	249.841	FALSE
3530	101.503	FALSE		5297	189.995	FALSE
2724	68.1828	FALSE		4075	109.33	FALSE
3190	96.0451	FALSE		5682	210.561	FALSE
3391	85.6684	FALSE		5593	198.252	FALSE
3991	84.0352	FALSE		4311	150.71	FALSE
4568	102.373	FALSE		4681	132.283	FALSE
3087	83.2868	FALSE		4606	151.966	FALSE
2643	52.9489	FALSE		5392	219.438	FALSE
3177	67.7318	FALSE		3675	104.391	FALSE
3243	79.7578	FALSE		4506	170.841	FALSE
5278	138.706	FALSE		2851	84.5171	FALSE
3803	92.3629	FALSE		4366	141.716	FALSE
4050	136.133	FALSE		4129	116.582	FALSE
3264	75.8962	FALSE		4533	169.269	FALSE
2871	54.8943	FALSE		3383	86.6137	FALSE
3318	95.8264	FALSE		5650	248.461	FALSE
2977	74.8551	FALSE		3746	147.088	FALSE
2979	64.5889	FALSE		3746	91.029	FALSE
3461	56.6637	FALSE		5208	186.241	FALSE
3664	105.691	FALSE		4860	198.949	FALSE
3537	90.7054	FALSE		7243	271.124	FALSE
5300	19.0034	TRUE		5656	246.791	FALSE
3397	42.9313	FALSE		4677	161.798	FALSE
5500	28.7413	TRUE		5395	165.734	FALSE
2917	45.6459	FALSE		6434	264.161	FALSE
3658	101.543	FALSE		5076	214.96	FALSE
3312	68.856	FALSE		4171	161.336	FALSE
3032	67.4016	FALSE		7360	179.937	FALSE
3316	58.9631	FALSE		4944	206.219	FALSE
3836	96.873	FALSE		4543	122.554	FALSE
5753	123.839	FALSE		4331	132.563	FALSE
3279	85.5825	FALSE		5155	179.466	FALSE
3813	60.8844	FALSE		6296	210.185	FALSE
3768	78.6555	FALSE		3741	130.012	FALSE
4018	116.399	FALSE		5806	201.503	FALSE
3564	99.1246	FALSE		3990	158.447	FALSE
2876	48.9635	FALSE		4433	136.913	FALSE
3062	61.429	FALSE		4372	126.211	FALSE
4388	141.586	FALSE		4734	167.174	FALSE
3624	68.4197	FALSE		5988	226.181	FALSE
5251	20.1018	TRUE		6617	224.985	FALSE
5014	19.7648	TRUE		5823	192.911	FALSE
2945	28.7256	FALSE		5635	212.101	FALSE
5158	132.272	FALSE		4943	194.192	FALSE
3073	58.2667	FALSE		5889	188.343	FALSE
3704	87.5032	FALSE		4981	213.24	FALSE
2796	36.6952	FALSE		6846	259.437	FALSE
3474	57.715	FALSE		6339	220.077	FALSE
3340	92.227	FALSE		5020	191.399	FALSE
4674	154.894	FALSE		4537	135.275	FALSE
3999	96.1155	FALSE		5513	204.298	FALSE
4641	165.233	FALSE		4324	99.8089	FALSE
2809	29.6821	FALSE		5030	168.83	FALSE
4667	151.217	FALSE		5670	191.593	FALSE
5389	6.4843	FALSE		4592	206.058	FALSE
3167	70.0187	FALSE		6142	226.693	FALSE
3581	131.776	FALSE		5068	194.319	FALSE
4054	115.096	FALSE		4941	164.488	FALSE
2742	38.2618	FALSE		6035	231.878	FALSE
4892	7.69471	FALSE		5205	202.609	FALSE
3905	142.467	FALSE		4096	126.87	FALSE
4477	116.803	FALSE		4639	147.157	FALSE
3997	126.842	FALSE		3857	61.6379	FALSE
3662	79.9025	FALSE		4293	135.827	FALSE
3869	107.963	FALSE		5618	221.558	FALSE
2804	40.4726	FALSE		6873	234.589	FALSE
2857	51.2009	FALSE		5992	185.78	FALSE
3551	95.3954	FALSE		6364	266.075	FALSE
2556	33.8936	FALSE		5154	186.134	FALSE
4297	146.508	FALSE		6750	218.462	FALSE
4444	121.241	FALSE		5753	225.163	FALSE
4353	118.458	FALSE		5707	210.705	TRUE
4011	122.231	FALSE		6691	218.288	FALSE
4022	142.791	FALSE		5363	216.495	FALSE
4615	140.1	FALSE		5727	206.167	FALSE
3402	94.4497	FALSE		4495	194.222	FALSE
5757	172.999	FALSE		6024	214.108	FALSE
4377	132.541	FALSE		4666	168.523	FALSE
3720	57.9538	FALSE		2956	59.5159	FALSE
3034	92.2214	FALSE		4385	153.528	FALSE
4010	85.4112	FALSE		5271	202.267	FALSE
4244	119.444	FALSE		7445	290.152	FALSE
3536	94.9164	FALSE		3629	150.732	FALSE
4834	131.393	FALSE		6587	235.585	FALSE
3710	77.7288	FALSE		4744	172.054	FALSE
3120	49.5716	FALSE		5371	237.713	FALSE
2560	42.377	FALSE		3100	44.7615	FALSE
5755	11.1511	TRUE		3864	113.606	FALSE
4192	98.4576	FALSE		4548	152.457	FALSE
4608	139.267	FALSE		3190	67.7877	FALSE
4779	6.34213	FALSE		4426	146.952	FALSE
5317	7.45113	FALSE		4283	160.456	FALSE
4813	156.362	FALSE		5296	189.097	FALSE
3624	115.472	FALSE		3871	95.1471	FALSE
4857	107.095	FALSE		7068	282.984	FALSE
4767	127.195	FALSE		4290	158.692	FALSE
2444	37.9792	FALSE		5945	220.21	FALSE
6587	6.71911	FALSE		7166	271.213	FALSE
3518	92.7474	FALSE		5991	224.336	FALSE
4632	111.984	FALSE		3885	129.361	FALSE
3735	105.263	FALSE		5516	12.7972	FALSE
4025	146.255	FALSE		6584	253.671	FALSE
2737	50.1245	FALSE		6065	214.784	FALSE
4173	107.533	FALSE		4502	144.578	FALSE
6570	156.362	FALSE		6161	227.328	FALSE
4802	156.106	FALSE		4254	115.181	FALSE
3731	92.4477	FALSE		5938	257.736	FALSE
3825	92.4129	FALSE		3404	105.688	FALSE
3075	69.2965	FALSE		5594	249.242	FALSE
5172	160.002	FALSE		5924	260.335	FALSE
2401	43.5109	FALSE		7038	265.829	FALSE
3858	109.791	FALSE		4712	168.791	FALSE
3445	108.805	FALSE		5219	156.674	FALSE
3206	86.4845	FALSE		2964	75.9001	FALSE
3881	84.0226	FALSE		5974	243.283	FALSE
2858	51.3272	FALSE		4449	170.659	FALSE
3695	85.0105	FALSE		4533	182.585	FALSE
3596	93.7466	FALSE		6412	212.906	FALSE
4293	115.201	FALSE		4162	121.916	FALSE
5144	6.96222	FALSE		2785	60.9656	FALSE
2721	32.2594	FALSE		4460	139.214	FALSE
3730	93.7463	FALSE		5216	174.692	FALSE
3611	90.9883	FALSE		4278	162.997	FALSE
4862	142.059	FALSE		4513	197.704	FALSE
3084	78.6316	FALSE		4958	126.89	FALSE
4604	122.246	FALSE		3660	116.434	FALSE
4930	7.59013	FALSE		5149	150.967	FALSE
3202	62.4676	FALSE		4507	126.998	FALSE
5380	7.16011	FALSE		6553	27.3111	FALSE
2859	33.9455	FALSE		4444	100.812	FALSE
4941	158.806	FALSE		6129	227.398	FALSE
3627	68.856	FALSE		4162	167.176	FALSE
3015	37.038	FALSE		4805	188.279	FALSE
4106	103.53	FALSE		3757	91.402	FALSE
3604	87.5294	FALSE		3711	94.2373	FALSE
2610	49.4785	FALSE		2985	69.2806	FALSE
4982	6.07551	FALSE		3580	91.3525	FALSE
2227	49.0034	FALSE		7348	229.061	FALSE
3495	101.508	FALSE		3445	98.2475	FALSE
3055	43.6653	FALSE		3756	80.5489	FALSE
3454	77.4736	FALSE		5067	154.477	FALSE
3021	86.3632	FALSE		4888	183.958	FALSE
5135	161.043	FALSE		3877	133.156	FALSE
2582	42.4639	FALSE		5250	181.997	FALSE
5546	24.6601	TRUE		6496	249.627	FALSE
2516	43.415	FALSE		5746	188.869	FALSE
3048	69.9701	FALSE		6984	266.293	FALSE
2947	59.3952	FALSE		4619	171.408	FALSE
4110	107.837	FALSE		5724	188.985	FALSE
2580	55.6896	FALSE		4616	163.462	FALSE
3193	113.539	FALSE		2758	47.1603	FALSE
3523	105.249	FALSE		4862	177.12	FALSE
5119	159.334	FALSE		4915	194.28	FALSE
6248	11.4257	TRUE		4123	154.673	FALSE
4246	122.096	FALSE		4289	162.963	FALSE
3472	90.1541	FALSE		5174	226.015	FALSE
4246	128.438	FALSE		7375	300.797	FALSE
2755	37.812	FALSE		5094	194.891	FALSE
5455	99.3694	FALSE		4183	130.496	FALSE
2516	43.539	FALSE		6083	287.846	FALSE
4113	131.068	FALSE		5911	228.73	FALSE
4951	15.6864	TRUE		4062	133.019	FALSE
4153	101.627	FALSE		5492	205.822	FALSE
2792	59.5225	FALSE		4587	209.572	FALSE
4087	78.34	FALSE		6002	234.696	FALSE
4759	140.505	FALSE		5130	169.496	FALSE
3278	67.9584	FALSE		4033	146.027	FALSE
2365	42.0298	FALSE		3458	98.7407	FALSE
5235	168.301	FALSE		3772	124.141	FALSE
3358	83.7002	FALSE		5733	241.045	FALSE
3295	88.6049	FALSE		5262	193.073	FALSE
3153	85.5066	FALSE		4555	149.79	FALSE
4129	109.446	FALSE		4863	165.748	FALSE
3674	85.815	FALSE		4068	175.678	FALSE
4444	126.165	FALSE		4302	103.756	FALSE
5201	7.4479	FALSE		5163	182.252	FALSE
3774	51.1981	FALSE		6018	257.595	FALSE
2668	63.8649	FALSE		5749	193.382	FALSE
4359	109.07	FALSE		5823	222.275	FALSE
3852	89.347	FALSE		7141	262.254	FALSE
3765	78.243	FALSE		4009	111.982	FALSE
2680	62.7208	FALSE		5409	181.448	FALSE
2932	84.088	FALSE		4112	140.462	FALSE
3028	55.317	FALSE		4146	184.194	FALSE
3340	65.5496	FALSE		5386	197.978	FALSE
3586	101.116	FALSE		4972	135.149	FALSE
4118	103.653	FALSE		5197	176.562	FALSE
5314	114.345	FALSE		4799	209.811	FALSE
3746	91.2133	FALSE		6143	193.176	FALSE
3412	61.858	FALSE		3917	129.309	FALSE
4090	127.64	FALSE		3840	151.946	FALSE
3652	128.418	FALSE		6631	208.553	FALSE
3666	102.566	FALSE		6395	268.568	FALSE
3644	101.51	FALSE		2787	44.5953	FALSE
4538	170.184	FALSE		4292	172.619	FALSE
6656	9.08814	FALSE		4907	180.63	FALSE
4471	151.857	FALSE		4819	154.567	FALSE
3581	104.103	FALSE		6559	216.356	FALSE
3231	55.0471	FALSE		5485	208.578	FALSE
3506	106.951	FALSE		6471	207.231	FALSE
3864	107.323	FALSE		2788	60.4404	FALSE
3480	109.01	FALSE		4415	167.012	FALSE
3127	71.0208	FALSE		4862	164.989	FALSE
3612	87.5121	FALSE		3646	132.685	FALSE
3441	80.8413	FALSE		4198	127.437	FALSE
2959	47.8054	FALSE
2883	31.7938	FALSE
4372	117.513	FALSE
2900	78.7656	FALSE
3283	75.7198	FALSE
2742	62.4394	FALSE
4364	155.554	FALSE
3503	100.158	FALSE
5467	168.722	FALSE
3517	99.2279	FALSE
3233	54.5242	FALSE
5306	7.69574	FALSE
3568	82.1225	FALSE
5499	8.12245	FALSE
2854	65.0035	FALSE
4135	132.778	FALSE
3916	112.483	FALSE
4991	7.48161	FALSE
2793	62.0482	FALSE
3835	148.438	FALSE
4392	149.435	FALSE
3479	105.597	FALSE
3692	133.334	FALSE
5532	181.26	FALSE
2935	90.7369	FALSE
5257	24.9247	TRUE
3490	90.6929	FALSE
4977	164.934	FALSE
5479	184.99	FALSE
2922	43.8757	FALSE
4026	145.313	FALSE
5664	11.5518	TRUE
5858	8.98163	FALSE
3187	88.0086	FALSE
3550	102.997	FALSE
4953	7.66886	FALSE
3023	59.6061	FALSE
3609	73.2458	FALSE
5337	10.8181	FALSE
5333	160.53	FALSE
4629	121.073	FALSE
3134	67.733	FALSE
3181	94.5495	FALSE
3690	127.232	FALSE
2968	55.9359	FALSE
3934	108.777	FALSE
3723	118.339	FALSE
4348	162.065	FALSE
3063	53.9848	FALSE
3849	104.313	FALSE
5111	173.47	FALSE
3315	99.5288	FALSE
4675	132.105	FALSE
2805	44.1633	FALSE
5167	75.3547	FALSE
3820	78.849	FALSE
4969	45.2921	TRUE
2437	44.4721	FALSE
3695	124.356	FALSE
3358	103.112	FALSE
4427	151.836	FALSE
3440	127.273	FALSE
3342	102.906	FALSE
5037	31.4367	TRUE
3545	100.703	FALSE
3958	124.104	FALSE
3416	92.9961	FALSE
2764	80.0488	FALSE
5274	35.4594	TRUE
6635	197.698	FALSE
4257	94.501	FALSE
3274	82.4813	FALSE
2759	50.5725	FALSE
4992	22.5584	TRUE
2978	63.9684	FALSE
4725	167.264	FALSE
4095	135.639	FALSE
4431	141.219	FALSE
2765	77.32	FALSE
4369	141.001	FALSE
3883	107.263	FALSE
3750	115.162	FALSE
4223	91.5678	FALSE
4756	152.494	FALSE
3253	104.568	FALSE
3522	101.199	FALSE
1064	6.88884	FALSE
3286	109.599	FALSE
3094	73.2321	FALSE
3376	99.1257	FALSE
2790	49.3781	FALSE
5311	36.3449	TRUE
2817	51.4924	FALSE
4107	101.886	FALSE
3241	58.1158	FALSE
2521	41.0405	FALSE
3029	56.1915	FALSE
2434	34.536	FALSE
4820	135.48	FALSE
3385	86.1964	FALSE
4854	161.156	FALSE
4338	137.056	FALSE
5253	9.71398	TRUE
4700	129.644	FALSE
5237	14.8648	TRUE
3046	46.4888	FALSE
3261	84.8843	FALSE
3462	104.422	FALSE
3942	122.944	FALSE
3969	144.454	FALSE
5386	183.616	FALSE
5835	6.9321	FALSE
3997	100.217	FALSE
4477	19.6694	TRUE
2995	81.233	FALSE
4590	133.82	FALSE
5166	188.045	FALSE
3315	62.5023	FALSE
3797	89.511	FALSE
4391	114.453	FALSE
5172	150.964	FALSE
3820	100.682	FALSE
3715	132.744	FALSE
3116	88.4946	FALSE
4479	131.771	FALSE
3059	39.9872	FALSE
4821	183.447	FALSE
4560	5.58518	FALSE
4698	150.504	FALSE
3654	87.8307	FALSE
5719	11.2427	TRUE
3537	88.5878	FALSE
4925	175.108	FALSE
3315	88.8421	FALSE
2744	49.534	FALSE
3763	58.6818	FALSE
3726	131.715	FALSE
5639	8.78568	FALSE
4364	128.354	FALSE
4923	35.7445	TRUE
5200	192.021	FALSE
4490	138.708	FALSE
5063	138.958	FALSE
2594	36.4251	FALSE
3392	81.6836	FALSE
3560	88.0703	FALSE
2724	53.3694	FALSE
4593	151.053	FALSE
5330	101.518	FALSE
3703	111.826	FALSE
3586	75.0359	FALSE
5355	141.621	FALSE
3310	52.9597	FALSE
4362	139.214	FALSE
3375	92.5451	FALSE
3185	66.9578	FALSE
4755	7.48827	FALSE
2792	41.6994	FALSE
4943	155.09	FALSE
5689	7.33726	FALSE
3592	57.762	FALSE
3190	63.8834	FALSE
4622	32.6464	TRUE
2849	50.8648	FALSE
4973	142.342	FALSE
5473	7.16233	FALSE
3613	99.2158	FALSE
3331	80.1127	FALSE
4045	132.125	FALSE
2793	39.7363	FALSE
2541	46.1127	FALSE
3392	84.2898	FALSE
3013	64.2799	FALSE
3751	93.8089	FALSE
4390	154.614	FALSE
3396	87.7513	FALSE
4619	145.708	FALSE
5530	53.5241	TRUE
4049	108.984	FALSE
5029	154.66	FALSE
3109	89.5083	FALSE
5427	154.128	FALSE
3502	122.305	FALSE
3823	105.689	FALSE
5327	6.68162	FALSE
4098	122.504	FALSE
3863	96.2408	FALSE
5174	18.845	TRUE
4532	166.551	FALSE
2846	59.0469	FALSE
3291	70.746	FALSE
3031	72.8158	FALSE
4691	123.356	FALSE
3991	119.584	FALSE
5104	10.2101	TRUE
5733	6.61132	FALSE
4678	112.532	FALSE
2929	63.4623	FALSE
3290	92.5713	FALSE
3915	119.975	FALSE
4637	7.76488	FALSE
5778	18.2385	FALSE
5193	34.6936	FALSE
5235	22.9162	TRUE
5606	7.80135	FALSE
3239	50.5325	FALSE
4196	134.675	FALSE
3838	76.5629	FALSE
5258	172.857	FALSE
3378	82.9422	FALSE
5954	141.995	FALSE
5289	31.404	TRUE
4744	172.573	FALSE
6425	7.88247	FALSE
3206	61.2941	FALSE
3361	118.207	FALSE
5750	9.94294	TRUE
5078	96.4953	FALSE
4073	127.682	FALSE
4388	119.417	FALSE
4359	112.241	FALSE
3947	104.068	FALSE
4269	138.633	FALSE
4941	131.715	FALSE
3984	100.854	FALSE
4061	145.311	FALSE
5367	31.9467	TRUE
3466	84.1071	FALSE
5583	44.4016	TRUE
4724	27	TRUE
4609	122.737	FALSE
3594	110.221	FALSE
3632	48.6228	FALSE
4664	164.593	FALSE
3328	87.0066	FALSE
5586	12.5302	TRUE
4964	12.0881	TRUE
3107	75.5135	FALSE
3047	74.4601	FALSE
4220	131.993	FALSE
3767	48.653	FALSE
4591	133.315	FALSE
3005	47.6821	FALSE
3519	110.883	FALSE
3000	64.4537	FALSE
3342	62.2962	FALSE
6297	9.67762	FALSE
4861	131.043	FALSE
3874	91.8215	FALSE
4282	103.197	FALSE
3703	82.0577	FALSE
3025	56.7439	FALSE
4759	155.036	FALSE
5766	5.86788	FALSE

## Sheet: Figure 4
Figure 4 Data
JP536_Tet1_25C				JP536_Tet1_25C				JP536_Tet2_25C				JP536_Tet2_30C				JP536_Tet3_25C				JP536_Tet3_30C				JP536_Tet4_25C				JP536_Tet4_30C				JP536_DMSO_25C				JP536_DMSO_30C
Size	Cdc13-sfGFP Concentration	Septated?		Size	Cdc13-sfGFP Concentration	Septated?		Size	Cdc13-sfGFP Concentration	Septated?		Size	Cdc13-sfGFP Concentration	Septated?		Size	Cdc13-sfGFP Concentration	Septated?		Size	Cdc13-sfGFP Concentration	Septated?		Size	Cdc13-sfGFP Concentration	Septated?		Size	Cdc13-sfGFP Concentration	Septated?		Size	Cdc13-sfGFP Concentration	Septated?		Size	Cdc13-sfGFP Concentration	Septated?
[truncated: 1,391 more rows]
